# Supplementary material for: Genome-Wide Association Analysis Dissects the Genetic Basis of the Grain Carbon and Nitrogen Contents in Milled Rice
Source: Rice (N Y). 2019 Dec 30;12:101. doi: 10.1186/s12284-019-0362-2 (PMC6937365; doi:10.1186/s12284-019-0362-2)
Supplement: Supplementary file 1 — Additional file 1 : Table S1. Summary of 751 rice accessions and the GNC, GCC, and C/N ratio of the milled rice [file 12284_2019_362_MOESM1_ESM.xlsx]

## Sheet: TableS1
Table S1. Summary of 751 rice accessions and the GNC, GCC, and C/N ratio of milled rice
Accession_ID	Accession_Name	Country/Origin	Subgroup	MV/LAN	Grain nitrogen content (GNC) (%)	Grain carbon content (GCC) (%)	Carbon/Nitrogen ratio (C/N ratio) (%)
B001	Heibiao	China	GJ	LAN	1.5945	41.644	26.1181
B004	Qiuguangtengxi 104	Japan	GJ	MV	1.874	44.342	23.6673
B007	Tianhandao	Viet Nam	XI	LAN	1.538	42.461	27.6137
B008	Baxiang	Viet Nam	GJ	LAN	1.361	40.299	29.6082
B009	Vietnam Zaodao	Viet Nam	XI	LAN	1.409	38.017	26.9774
B010	Malaihong	Malaysia	XI	LAN	1.2845	42.5355	33.1208
B011	CO 22	India	XI	noInfo	1.2575	38.982	30.978
B012	2037 (Rajahamsal)	India	XI	noInfo	1.225	40.0515	32.6847
B014	Wuziluosi 215	Uzbekistan	GJ	noInfo	1.4285	40.5515	28.3834
B015	Kahamu	Romania	XI	LAN	1.444	38.7165	26.8105
B016	Aomierte 168	Hungary	GJ	noInfo	1.7955	40.7525	22.7024
B017	Aerjituo	Bulgaria	GJ	LAN	1.3685	43.023	31.5881
B018	American Huangkedao	United States of America	GJ	LAN	1.389	44.008	31.7083
B021	Seln 244A6-20	Australia	XI	noInfo	1.4205	44.233	31.1407
B023	Gaoliqiu	Democratic People's Republic of Korea	GJ	LAN	1.503	44.6125	29.6812
B026	Padi Ladang Ase Polo Komek	Indonesia	XI	MV	1.18	43.859	37.178
B029	Dumai	India	XI	LAN	1.193	40.445	33.9049
B030	Jaibattey	India	XI	LAN	1.075	44.7325	41.6197
B032	Rohini	India	XI	MV	1.393	48.1955	34.6268
B034	Albania Rice	Albania	GJ	LAN	2.338	49.665	21.2433
B035	American Rice	United States of America	XI	LAN	1.641	51.087	31.1264
B039	IRAT 10	Cote d'Ivoire	XI	MV	1.3025	45.075	34.621
B040	K 24	India	XI	noInfo	1.1205	43.7	38.9998
B044	Santiannuo	Japan	XI	LAN	1.5125	44.501	29.4276
B045	Gongchengxiang	Japan	GJ	LAN	1.3495	44.355	32.8556
B046	Qiutianxiaoting	Japan	GJ	MV	1.3855	45.653	32.9432
B047	Zhenfu 8	Korea, Republic of	GJ	MV	1.3785	45.7765	33.2008
B052	J 34	Madagascar	XI	MV	1.21	45.405	37.5382
B056	Tieganwu	China	GJ	LAN	1.4955	45.646	30.5203
B058	Erjiunan 1	China	XI	MV	1.7075	45.803	26.8259
B060	Aijiaonante	China	XI	MV	1.3785	45.925	33.3205
B061	Guangluai 4	China	XI	MV	1.3795	45.408	32.916
B064	Xiangzaoxian 7	China	XI	MV	1.4155	36.6415	25.8927
B067	Funingzipigengzi	China	XI	LAN	1.819	36.7085	20.1795
B069	Dandongludao	China	GJ	LAN	1.6315	36.811	22.5639
B070	Laoguangtou 83	China	GJ	LAN	1.5295	37.126	24.2743
B071	Muxiqiu	China	GJ	LAN	1.551	36.765	23.7066
B073	Jinxibai2	China	XI	LAN	1.93	37.4705	19.4179
B074	Taishannuo	China	XI	LAN	1.392	36.4815	26.2097
B075	Jinbaoyin	China	XI	LAN	1.4405	36.8825	25.6118
B076	Minbeiwanxian	China	XI	LAN	1.4495	36.886	25.447
B077	Yizhixiang	China	GJ	LAN	1.373	36.66	26.7098
B081	Heidu 4	China	XI	LAN	1.1535	37.153	32.2153
B082	Qiyuexian	China	XI	LAN	1.3455	37.085	27.5634
B083	Dongtingwanxian	China	XI	LAN	1.366	37.065	27.1346
B089	Qitoubaigu3	China	XI	LAN	1.5545	36.9465	23.7636
B094	Zinuo	China	XI	LAN	1.2965	36.919	28.489
B095	Mowangguneiza	China	XI	LAN	1.194	36.85	30.8672
B097	Jiienuo	China	XI	LAN	1.167	36.827	31.5552
B100	Hongkezhenuo	China	GJ	LAN	1.469	40.026	27.2403
B103	Laohongdao	China	GJ	LAN	1.604	40.052	24.9695
B105	Baoxuan 21	China	XI	MV	1.6245	40.3145	24.8175
B106	Wenxiangnuo	China	XI	LAN	1.484	39.815	26.8396
B119	Guangluai 15-1	China	XI	MV	1.3495	39.7865	29.4851
B125	Xiangwanxian 3	China	XI	MV	1.6895	40.047	23.7026
B126	Zaoxian 240	China	XI	MV	1.22	40.117	32.8899
B131	Aizizhan	China	XI	LAN	1.624	40.2705	24.7995
B132	Xiaobaimi	China	XI	LAN	1.653	39.9445	24.1714
B133	Yanshuichi	China	XI	LAN	1.9115	40.3835	21.1279
B137	80B	Philippines	XI	MV	1.94	40.413	20.8287
B140	Pei C122	China	XI	MV	1.5125	40.1245	26.5432
B149	Haoxiang	China	XI	LAN	1.4835	40.016	26.9819
B150	L 301B	China	XI	MV	1.5135	39.8075	26.3102
B151	Jinnante 43B	China	XI	MV	1.365	40.065	29.3509
B152	Zaoshunonghu 6	China	GJ	MV	1.7325	39.767	22.9509
B154	Liming B	China	GJ	MV	1.5885	47.482	29.893
B155	Baoxie-7B	China	XI	MV	1.552	47.0525	30.327
B156	G Zhenshan 97B	China	XI	MV	1.487	47.618	32.0281
B157	88B	China	XI	MV	1.221	47.283	38.7292
B162	Baigedao	China	GJ	LAN	1.671	47.5285	28.4412
B165	Haohuangla	China	XI	LAN	1.859	47.437	25.5152
B166	Jianghuadao	Democratic People's Republic of Korea	GJ	LAN	1.846	42.674	23.1122
B167	Qingjinzaosheng	Democratic People's Republic of Korea	GJ	LAN	1.9335	43.839	22.6732
B168	Zhuyuan	Japan	GJ	LAN	1.691	44.677	26.4199
B170	Hongse 90	Russia	GJ	noInfo	1.338	39.7815	29.7306
B182	Chimao	Japan	GJ	LAN	1.2955	44.9515	34.6995
B183	Qingnuo Kyohatamochi	Japan	GJ	LAN	1.192	45.7975	38.4148
B190	ITA 221	Nigeria	GJ	MV	1.155	45.596	39.4732
B191	80 A 60 YR 71009-1-5	Australia	GJ	noInfo	1.4305	45.4235	31.7555
B196	Taidongludao	Chinese Taipei	GJ	LAN	1.4665	45.4445	30.9884
B197	Taizhongxianxuan 2	Chinese Taipei	XI	MV	1.361	45.9645	33.7742
B199	Hongmisandan	China	GJ	LAN	1.505	45.425	30.1826
B203	Biwusheng	China	XI	LAN	1.467	37.3675	25.4693
B204	Longhuamaohu	China	GJ	LAN	1.589	37.3405	23.5066
B207	Aihechi	China	XI	LAN	1.207	36.495	30.2246
B210	Nanxiongzaoyouzhan	China	XI	LAN	1.818	37.4015	20.5771
B212	Chikenuo	China	GJ	LAN	1.464	36.952	25.2408
B214	Xuanenchangtanqingzhan	China	XI	LAN	1.2705	36.8005	28.9571
B216	Hanmadao4	China	XI	LAN	1.3625	37.0105	27.1876
B217	Honggu	China	XI	LAN	1.482	37.006	24.9732
B218	Wuzidui	China	GJ	LAN	2.0055	37.3855	18.6456
B219	Haolai	Lao People's Democratic Republic	XI	LAN	1.605	36.858	22.966
B221	Fanhaopi	China	XI	LAN	1.1565	36.6855	31.7296
B226	Heimangdao	China	GJ	LAN	2.023	40.17	19.8534
B228	Haobayong 1	China	GJ	LAN	1.48	40.0075	27.0399
B229	Menjiading 2	China	XI	LAN	1.5475	39.943	25.8091
B232	Xiangaizao 10hao	China	XI	MV	1.3765	39.796	28.9183
B233	Xiangwanxian 1	China	XI	MV	1.476	39.9475	27.0643
B235	Zhonghua 8	China	GJ	MV	1.5305	40.0715	26.1821
B240	Zhengdao 5	China	GJ	MV	1.6095	39.771	24.7077
B241	Lamujia	China	GJ	LAN	1.2575	39.745	31.609
B247	Jinnante B	China	XI	MV	1.5425	40.082	25.9881
B249	Chaoyangyihao B	China	XI	MV	1.483	40.14	27.0692
B250	Annongwangeng B	China	GJ	MV	1.507	39.943	26.5065
B253	Jiangnongzao 1 B	China	XI	MV	1.33	45.338	33.9712
B254	Jinghu3 B	China	XI	MV	1.323	48.3125	36.5199
B258	Xingguo	China	GJ	LAN	1.8125	49.3585	27.2349
B261	Meihuanuo	China	XI	LAN	1.2925	46.7635	36.1916
B264	Sanbaili	China	XI	LAN	1.435	47.364	33.0117
CX3	BR 24	Bangladesh	XI	MV	1.3135	37.982	28.9195
CX4	93072	China	XI	MV	1.276	35.389	27.7279
CX6	C418	China	admix	MV	1.339	32.649	24.3801
CX10	Gang 46B	China	XI	MV	1.2455	37.0555	29.7561
CX11	Gumei 2	China	GJ	MV	1.442	35.932	24.9191
CX16	Yuan jing 7	China	GJ	MV	1.466	35.9355	24.5151
CX18	Zaoxian 14	China	XI	MV	1.4095	34.915	24.7694
CX57	Zhongchao 123	China	GJ	MV	1.555	36.769	23.6441
CX78	M 401	United States of America	GJ	MV	1.1695	32.732	27.9938
CX92	UPR 191-66	India	XI	noInfo	1.114	34.896	31.3289
CX97	Budda	India	XI	LAN	1.29	39.203	30.3869
CX98	Doddabyranella	India	XI	noInfo	1.2265	38.767	31.6013
CX99	Doddi	India	XI	LAN	1.083	38.7215	35.7696
CX101	Hei Mi Chan	China	XI	LAN	1.1645	39.9035	34.2639
CX102	Tek Si Chut	Chinese Taipei	XI	LAN	1.6025	38.0845	23.7628
CX106	SAL BUI BAO	Viet Nam	GJ	LAN	1.5615	39.117	25.0551
CX107	Tun Sart	Viet Nam	XI	LAN	1.4665	38.5125	26.258
CX108	Ziri	India	admix	LAN	1.635	37.8305	23.1397
CX109	Dacca 6	India	GJ	noInfo	1.2305	38.4125	31.2471
CX112	Ginga	Japan	admix	LAN	1.7555	37.0925	21.1346
CX116	Wudadaozhong	Democratic People's Republic of Korea	GJ	LAN	1.338	38.884	29.0621
CX117	IR 65600-27-1-2-2	Philippines	XI	noInfo	1.512	38.427	25.419
CX118	Yetuozai	China	XI	LAN	1.227	38.51	31.3898
CX120	TKM 6	India	XI	MV	1.3235	38.472	29.0754
CX125	CAOZHAO-2	China	XI	noInfo	1.5395	38.726	25.163
CX128	Gajale	Nepal	XI	noInfo	1.307	38.5755	29.5093
CX134	IRBB 7	Philippines	XI	noInfo	1.35	37.269	27.6204
CX138	Qd_441	China	GJ	noInfo	1.3705	38.252	27.9183
CX140	Nipponbare	Japan	GJ	LAN	1.4175	39.032	27.535
CX147	Seberang	Malaysia	XI	MV	1.575	38.5825	24.5003
CX149	Karnal Local	India	Bas	LAN	1.324	36.672	27.7067
CX150	Chorofa	Philippines	XI	LAN	1.4995	38.163	25.4439
CX152	Cisadane	Indonesia	XI	MV	1.5085	37.66	24.9687
CX154	Khao Dawk Mali 105	Thailand	XI	noInfo	1.3285	39.325	29.5915
CX158	Shwe War Tun	Myanmar	XI	noInfo	1.5675	39.5925	25.2541
CX160	W 1263	India	XI	MV	1.0765	35.265	32.7627
CX162	TN1	Chinese Taipei	XI	noInfo	1.163	38.722	33.3633
CX212	Nongken 58	Japan	GJ	MV	1.684	38.843	23.0739
CX219	FL 478	Philippines	XI	MV	1.2125	40.0635	33.2059
CX221	Zhongyouzao 81	China	XI	MV	0.83	38.026	45.8034
CX225	IR 77298-14-1-2	Philippines	XI	noInfo	0.937	41.7545	44.5602
CX227	KASALATH	India	Aus	LAN	0.7825	39.266	50.1769
CX228	Bala	India	XI	noInfo	0.999	39.411	39.4721
CX231	IR 52561-UBN-1-1-2	Philippines	XI	noInfo	1.061	40.3455	38.0296
CX235	NSIC RC 9	Philippines	XI	MV	1.091	41.954	38.452
CX240	Carijo	Brazil	XI	noInfo	0.9245	40.837	44.1701
CX250	829	China	XI	noInfo	1.0055	42.733	42.5005
CX251	Xudao 4	China	GJ	MV	1.1495	40.614	35.3325
CX262	IAC 3	Brazil	GJ	MV	0.9555	41.2445	43.151
CX263	PADISENEMOK	Malaysia	XI	noInfo	1.0665	41.484	38.9108
CX270	TAICHUNGNATIVE1	Chinese Taipei	XI	noInfo	1.0195	41.143	40.3653
CX273	NONA BOKRA	India	XI	noInfo	1.034	41.2605	39.917
CX276	IR 8192-200-3-3-1-1	Philippines	XI	noInfo	0.9045	40.9795	45.3284
CX282	Lijiangxintuanheigu	China	GJ	LAN	0.9845	40.8715	41.5183
CX285	Nonglinnuo	China	GJ	noInfo	1.1645	41.072	35.2815
CX288	D 11	India	XI	noInfo	1.094	41.197	37.6654
CX290	Duo 57	China	XI	noInfo	0.7965	41.1845	51.6945
CX303	LX 2007	China	XI	noInfo	1.054	41.2565	39.1462
CX307	HP 121	China	GJ	MV	1.2965	41.517	32.0198
CX315	Zidao	Democratic People's Republic of Korea	GJ	LAN	1.0955	41.135	37.5502
CX317	MR 19	Malaysia	GJ	MV	1.0585	41.39	39.0944
CX329	Jinchuanyihao	China	GJ	noInfo	1.1875	38.9815	32.8261
CX330	Yueguang	Japan	GJ	MV	1.1755	39.1655	33.3177
CX344	Hexi 41	China	GJ	MV	1.0375	40.9025	39.4391
CX350	Wuyugeng 20	China	GJ	MV	1.192	38.8635	32.6
CX353	CAU 1	Viet Nam	GJ	noInfo	1.0245	39.3615	38.4057
CX355	Yunlu 102	China	GJ	MV	1.1575	39.7995	34.3892
CX356	Yandao 8	China	GJ	MV	1.243	42.8255	34.465
CX357	PSBRC 80	Philippines	XI	noInfo	0.9125	43.8165	48.0076
CX364	42686	Unknown	XI	noInfo	0.9335	41.7225	44.6924
CX372	NERICA 2	Cote d'Ivoire	GJ	MV	1.165	38.3745	32.9417
CX373	NERICA 8	Cote d'Ivoire	GJ	noInfo	1.088	38.4815	35.3679
CX380	Yandao 9	China	GJ	MV	1.2805	41.7245	32.5845
CX383	Hongza	China	GJ	LAN	0.8905	38.316	43.0483
CX389	Jinyuan 85	China	GJ	MV	1.127	41.596	36.9087
CX534	Tongnian 1	China	GJ	MV	1.1595	41.7985	36.0391
CX542	RR2-6	China	XI	MV	1.1735	42.04	35.8246
CX548	Zhongjian 100	China	XI	MV	1.074	42.3595	39.4404
IRIS_313-7646	BETSILAIZINA::GERVEX 8405-C1	Madagascar	admix	noInfo	1.4515	39.727	27.3794
IRIS_313-7690	IR 2344-P1 PB-9-3-2B::IRGC 39317-C1	Philippines	XI	MV	1.497	38.4405	25.6793
IRIS_313-7736	NONA BOKRA::IRGC 22710-C1	India	XI	noInfo	1.139	38.346	33.6806
IRIS_313-7808	WAS 173-B-B-6-2-2::C1	Senegal	XI	noInfo	1.1625	37.5355	32.2897
IRIS_313-7883	GANIGI::IRGC 48698-C1	Indonesia	GJ	LAN	1.149	38.2275	33.2803
IRIS_313-7902	IR 63380-16::C1	Philippines	GJ	noInfo	1.3535	38.7905	28.6564
IRIS_313-8011	VIETNAM 1::C1	Viet Nam	GJ	noInfo	1.49	38.6405	25.9324
IRIS_313-8024	RIBE 253::GERVEX 54-C1	Italy	GJ	noInfo	1.572	38.2585	24.3378
IRIS_313-8026	GIOVANNI MARCHETTI::GERVEX 62-C1	Italy	GJ	noInfo	1.912	38.9285	20.3642
IRIS_313-8027	ANSEATICO::GERVEX 67-C1	Italy	GJ	noInfo	1.5005	38.9555	25.962
IRIS_313-8029	GRITNA::GERVEX 71-C1	Italy	GJ	noInfo	1.64	38.6555	23.5765
IRIS_313-8032	PIEMONTE::GERVEX 81-C1	Italy	GJ	noInfo	1.6115	38.4185	23.8364
IRIS_313-8033	LOMELLINO::GERVEX 83-C1	Italy	GJ	noInfo	1.5865	38.26	24.1172
IRIS_313-8039	LOTO::GERVEX 104-C1	Italy	GJ	noInfo	2.002	38.437	19.2
IRIS_313-8048	RONCOLO::GERVEX 124-C1	Italy	GJ	noInfo	1.811	41.303	22.8117
IRIS_313-8050	MIARA::GERVEX 129-C1	Italy	GJ	noInfo	1.609	39.351	24.4569
IRIS_313-8052	SMERALDO::GERVEX 138-C1	Italy	GJ	noInfo	1.9605	39.1175	19.953
IRIS_313-8053	RUBIDIO::GERVEX 146-C1	Italy	GJ	noInfo	1.552	38.435	24.769
IRIS_313-8066	GHIBLI::GERVEX 187-C1	Italy	GJ	noInfo	1.762	38.766	22.0032
IRIS_313-8075	HARRA::GERVEX 501-C1	Australia	GJ	noInfo	1.576	38.508	24.4337
IRIS_313-8087	FRANCES::GERVEX 527-C1	Spain	GJ	noInfo	1.4585	39.7505	27.2641
IRIS_313-8096	SR 113::GERVEX 553-C1	Spain	GJ	noInfo	1.8065	40.474	22.4072
IRIS_313-8097	ULLAL::GERVEX 556-C1	Spain	GJ	noInfo	1.4635	38.9335	26.6039
IRIS_313-8099	FLIPPER::GERVEX 597-C1	Italy	GJ	noInfo	1.8615	39.358	21.1463
IRIS_313-8105	THAIPERLA::GERVEX 696-C1	United States of America	GJ	noInfo	1.392	39.1705	28.1412
IRIS_313-8113	ESCARLATE::GERVEX 887-C1	Portugal	GJ	noInfo	1.363	39.1695	28.7407
IRIS_313-8114	FAISCA::GERVEX 900-C1	Portugal	GJ	noInfo	1.7885	39.9785	22.3532
IRIS_313-8116	HAREM::GERVEX 929-C1	Portugal	GJ	noInfo	1.6555	38.8015	23.4425
IRIS_313-8118	IBO 400::GERVEX 943-C1	Portugal	GJ	noInfo	1.521	38.847	25.5419
IRIS_313-8123	MUGA::GERVEX 1099-C1	Portugal	GJ	noInfo	1.3785	38.418	27.8705
IRIS_313-8124	OTA::GERVEX 1145-C1	Portugal	GJ	noInfo	1.398	38.4095	27.4918
IRIS_313-8126	PLOVDIV 24::GERVEX 1168-C1	Bulgaria	GJ	noInfo	2.0085	38.6795	19.258
IRIS_313-8128	PRECOZ 2 F A::GERVEX 1182-C1	Argentina	GJ	noInfo	1.8705	40.2115	21.5013
IRIS_313-8129	RODINA::GERVEX 1234-C1	Bulgaria	GJ	noInfo	1.467	39.0705	26.6366
IRIS_313-8136	SAFARI::GERVEX 1256-C1	Portugal	GJ	noInfo	1.5585	39.8845	25.5967
IRIS_313-8138	SALOIO::GERVEX 1259-C1	Portugal	GJ	noInfo	1.459	37.912	26.0027
IRIS_313-8139	SANDOCA::GERVEX 1262-C1	Portugal	GJ	noInfo	1.761	39.438	22.3925
IRIS_313-8140	SANGHAI::GERVEX 1264-C1	China	GJ	noInfo	1.372	38.8995	28.3578
IRIS_313-8141	SELN 244 A 6-20::GERVEX 1273-C1	Australia	GJ	noInfo	1.656	39.676	23.9605
IRIS_313-8148	TIMICH 108::GERVEX 1325-C1	Romania	GJ	noInfo	1.6895	39.5565	23.4163
IRIS_313-8151	VALTEJO::GERVEX 1355-C1	Portugal	GJ	noInfo	1.355	39.033	28.803
IRIS_313-8155	KULON::GERVEX 1473-C1	Russia	GJ	noInfo	1.668	38.767	23.2399
IRIS_313-8158	CT 23::GERVEX 1488-C1	Colombia	GJ	noInfo	1.72	39.784	23.1364
IRIS_313-8162	RPC 12::GERVEX 1505-C1	China	GJ	noInfo	1.6835	38.9435	24.0444
IRIS_313-8173	A 201::GERVEX 1638-C1	United States of America	GJ	noInfo	1.3995	38.303	27.3788
IRIS_313-8195	LUXOR::GERVEX 1662-C1	Italy	GJ	noInfo	1.538	38.4725	25.0175
IRIS_313-8200	OPALE::GERVEX 1667-C1	Italy	GJ	noInfo	1.7565	38.2795	21.7916
IRIS_313-8204	S 102::GERVEX 1671-C1	United States of America	GJ	noInfo	1.673	38.8275	23.2135
IRIS_313-8213	GRAAL::GERVEX 1682-C1	France	GJ	noInfo	1.3985	37.164	26.5629
IRIS_313-8214	MELAS::GERVEX 1684-C1	Greece	GJ	noInfo	1.7435	38.651	22.1746
IRIS_313-8215	MERLE::GERVEX 1685-C1	France	XI	noInfo	1.3035	38.3705	29.4386
IRIS_313-8253	KHAO DAWK MALI 105::IRGC 27748-2	Thailand	XI	LAN	1.7225	39.6625	23.0262
IRIS_313-8305	URAIBOOL::IRGC 52785-1	India	XI	LAN	1.012	34.71	34.2919
IRIS_313-8312	BATU::IRGC 71508-1	Malaysia	XI	LAN	1.191	38.227	32.1061
IRIS_313-8332	ARC 15091::IRGC 43048-1	India	XI	noInfo	1.5225	35.657	23.4203
IRIS_313-8341	BAT DO::IRGC 7014-1	Viet Nam	XI	noInfo	1.5825	39.2895	24.8285
IRIS_313-8383	GENE::IRGC 67434-1	Philippines	XI	LAN	1.4185	37.033	26.109
IRIS_313-8386	ARC 10812::IRGC 21074-1	India	XI	noInfo	2.0195	35.6975	17.7388
IRIS_313-8399	68-2::IRGC 14546-1	France	GJ	noInfo	2.2235	35.749	17.2183
IRIS_313-8405	JIN JUN DAO::IRGC 59710-1	China	XI	noInfo	1.86	38.924	20.926
IRIS_313-8444	M 203::IRGC 76309-1	United States of America	GJ	noInfo	2.577	36.09	14.198
IRIS_313-8453	ARC 18597::IRGC 43299-1	India	XI	noInfo	2.329	34.714	14.9999
IRIS_313-8454	LAI YIP ZIM::IRGC 4955-1	Chinese Taipei	XI	noInfo	1.087	39.2825	36.1333
IRIS_313-8474	PAH WEAN::IRGC 78276-1	Thailand	XI	LAN	1.119	36.772	32.8751
IRIS_313-8486	DAGPA MRAS::IRGC 62166-1	Bhutan	GJ	LAN	1.3905	39.42	28.3546
IRIS_313-8493	MELABOH::IRGC 66597-1	Indonesia	XI	LAN	0.971	38.1545	39.3171
IRIS_313-8519	MANDASHERPO::IRGC 64913-1	Bhutan	GJ	LAN	1.173	39.311	33.5115
IRIS_313-8557	SERENDAH SUNGAI DUA 25::IRGC 13892-1	Malaysia	XI	LAN	1.4575	38.201	26.2092
IRIS_313-8565	YAHNG LEU::IRGC 78279-1	Thailand	GJ	LAN	1.2865	35.199	27.3587
IRIS_313-8571	ES 21::IRGC 56171-1	Tanzania	XI	LAN	1.3945	37.004	26.5345
IRIS_313-8585	ARC 11901::IRGC 21727-1	India	XI	noInfo	1.338	39.3415	29.4034
IRIS_313-8586	PLI KHAO::IRGC 64596-1	Thailand	XI	LAN	2.087	35.553	17.266
IRIS_313-8595	MAKALIOKA STANDARD::IRGC 12768-1	Madagascar	XI	noInfo	0.806	34.901	43.2931
IRIS_313-8606	AC 13 (T 141)::IRGC 5456-1	India	XI	MV	1.151	37.888	32.9277
IRIS_313-8631	DUDRE::IRGC 52523-1	India	XI	noInfo	1.0415	39.6285	38.0892
IRIS_313-8637	BALINGMI::IRGC 62156-1	Bhutan	GJ	LAN	1.3325	37.517	28.1556
IRIS_313-8660	KOTTEYARAN::IRGC 47383-1	Sri Lanka	XI	LAN	1.385	39.5055	28.5186
IRIS_313-8674	HAWM KRUA::IRGC 64333-1	Thailand	XI	LAN	1.3245	38.032	28.7358
IRIS_313-8679	JAO LEUANG::IRGC 65866-1	Thailand	XI	LAN	1.5485	37.6415	24.3148
IRIS_313-8697	YEBAWYIN::IRGC 33885-1	Myanmar	XI	MV	1.451	39.6745	27.3428
IRIS_313-8725	PULUT BARAYA::IRGC 27393-1	Indonesia	XI	LAN	1.171	35.561	30.3737
IRIS_313-8755	NORIN 6::IRGC 2633-1	Japan	GJ	noInfo	2.3215	36.0485	15.5494
IRIS_313-8793	KHAO THI RATE::IRGC 58041-1	Myanmar	XI	noInfo	1.5785	37.483	23.7504
IRIS_313-8815	JANA (NAM)::IRGC 64897-1	Bhutan	GJ	LAN	1.5715	42.687	27.1621
IRIS_313-8856	S 201::IRGC 55230-1	United States of America	GJ	MV	1.496	39.0455	26.1118
IRIS_313-8857	KAMNAM::IRGC 64902-1	Bhutan	GJ	LAN	1.222	39.517	32.3554
IRIS_313-8859	E ZI 96::IRGC 70188-1	China	XI	noInfo	1.214	36.414	30.0072
IRIS_313-8864	NOROI::IRGC 31611-1	Bangladesh	Aus	LAN	1.725	39.9275	23.1478
IRIS_313-8889	LU MAO ZHAN::IRGC 68159-1	China	XI	noInfo	1.6865	39.73	23.558
IRIS_313-8914	E 2040::IRGC 67968-1	China	XI	noInfo	1.2445	35.862	28.8024
IRIS_313-8923	CALIFORNIA BELLE::IRGC 66836-1	United States of America	GJ	MV	1.2115	36.558	30.174
IRIS_313-8925	KURULUTUDU::IRGC 36304-1	Sri Lanka	XI	LAN	1.148	39.4495	34.3586
IRIS_313-8930	MUKKALA BAZAL::IRGC 77279-1	Bangladesh	XI	LAN	0.9565	38.1	39.8244
IRIS_313-8948	BUCAYAB::IRGC 44357-1	Philippines	XI	LAN	1.158	39.281	33.9198
IRIS_313-8986	ARC 10754::IRGC 12603-1	India	XI	LAN	1.233	39.5735	32.0981
IRIS_313-8988	BANIKAT::IRGC 67720-1	India	XI	LAN	1.2955	41.168	31.7761
IRIS_313-8999	ARC 11430 B::IRGC 14567-1	India	GJ	noInfo	1.2855	39.614	30.8263
IRIS_313-9020	LEUANG CHAIYAPHUM::IRGC 78266-1	Thailand	XI	LAN	1.2065	39.3795	32.6423
IRIS_313-9023	CR 60-10::IRGC 15777-1	India	XI	MV	1.2135	37.606	30.9832
IRIS_313-9039	MUTTU SAMBA::IRGC 36333-1	Sri Lanka	XI	LAN	1.4765	42.3385	28.6741
IRIS_313-9062	MAE MAI LUD NI::IRGC 66065-1	Thailand	XI	LAN	1.46	38.08	26.0894
IRIS_313-9066	AUS 177::IRGC 29009-1	Bangladesh	XI	MV	1.374	38.302	27.8847
IRIS_313-9067	BHOJON KOLPO::IRGC 31727-1	Bangladesh	XI	LAN	1.1295	39.44	34.9106
IRIS_313-9081	TAKAO MOCHI::IRGC 2564-1	Japan	GJ	LAN	1.4475	39.439	27.2458
IRIS_313-9112	LEUANG YAI 344::IRGC 651-1	Thailand	XI	noInfo	1.3605	39.51	29.0403
IRIS_313-9114	LEUANG 28-1-87::IRGC 874-1	Thailand	XI	MV	1.6455	39.994	24.3121
IRIS_313-9119	LEUANG YAI 29-12-46::IRGC 24397-1	Thailand	XI	noInfo	1.5975	39.6025	24.7923
IRIS_313-9121	KHAO LEUANG RAI::IRGC 48168-1	Thailand	XI	LAN	1.597	39.423	24.6855
IRIS_313-9148	BADAL 1163::IRGC 32796-1	Bangladesh	XI	MV	1.208	39.676	32.8526
IRIS_313-9160	THIERNO BANDE::IRGC 16009-1	Senegal	XI	noInfo	1.288	38.8905	30.1933
IRIS_313-9184	XI GAN JING REN::IRGC 60035-1	China	XI	noInfo	2.3125	35.8165	15.5958
IRIS_313-9233	CHUNG YI::IRGC 1427-1	China	GJ	LAN	1.3215	37.321	28.2463
IRIS_313-9243	MACAN BINUNDOK::IRGC 8245-1	Philippines	XI	noInfo	1.3825	39.9745	28.9181
IRIS_313-9262	JHODI BIRUN::IRGC 31812-1	Bangladesh	XI	LAN	1.104	38.976	35.3533
IRIS_313-9281	KHAO KAI::IRGC 78251-1	Thailand	XI	LAN	1.496	39.727	26.549
IRIS_313-9294	AUS 78-62::IRGC 69456-1	Gambia	XI	noInfo	0.984	37.5335	38.1303
IRIS_313-9384	BARIK KUDI::IRGC 52807-1	India	XI	LAN	1.504	41.673	27.6964
IRIS_313-9409	GUMPANGAR::IRGC 71524-1	Malaysia	XI	LAN	1.2015	38.587	32.1102
IRIS_313-9410	CI 9498::IRGC 2134-1	United States of America	GJ	MV	1.25	36.2895	29.0378
IRIS_313-9424	ARC 5840::IRGC 12144-1	India	XI	noInfo	1.2925	39.002	30.1804
IRIS_313-9427	ARC 18092::IRGC 42256-1	India	XI	noInfo	1.485	38.6425	26.0333
IRIS_313-9438	7507-137::IRGC 40081-1	Japan	GJ	noInfo	1.6985	41.179	24.2484
IRIS_313-9463	CI 1600::IRGC 16305-1	United States of America	GJ	MV	1.2825	36.8685	28.7487
IRIS_313-9470	SAHULO FACHE SOYO::IRGC 66630-1	Indonesia	GJ	LAN	1.166	36.4985	31.3004
IRIS_313-9516	NCS 840::IRGC 62530-1	India	XI	noInfo	1.232	37.2185	30.2208
IRIS_313-9529	DAGPA BARA::IRGC 64887-1	Bhutan	GJ	LAN	1.2365	37.3165	30.1908
IRIS_313-9533	DUD KUNING::IRGC 44-1	Indonesia	XI	noInfo	1.3835	38.232	27.6339
IRIS_313-9590	KETAN SERANG::IRGC 14615-1	Indonesia	XI	LAN	1.3315	39.683	29.805
IRIS_313-9593	ARC 15088::IRGC 41934-1	India	XI	noInfo	1.621	39.5835	24.4219
IRIS_313-9600	E LONG MAH::IRGC 47946-1	Thailand	XI	LAN	2.817	36.303	12.9043
IRIS_313-9602	HTA 22::IRGC 45827-1	Thailand	XI	noInfo	1.2035	38.0955	31.6487
IRIS_313-9634	ARC 15873::IRGC 43250-1	India	XI	noInfo	1.527	37.2435	24.3896
IRIS_313-9709	MAKALIOKA::IRGC 376-1	Madagascar	XI	MV	1.565	37.228	23.7931
IRIS_313-9725	DA DAO TOU::IRGC 59499-1	China	GJ	noInfo	1.407	38.03	27.0281
IRIS_313-9769	MURASAHITSUTSURI::IRGC 2493-1	Japan	GJ	MV	1.5095	40.0015	26.5064
IRIS_313-9782	BENLLOK::IRGC 3404-1	Peru	GJ	MV	1.402	39.284	28.0221
IRIS_313-9790	JAPONES BALILLA::IRGC 5785-1	Uruguay	GJ	noInfo	1.7145	42.107	24.5576
IRIS_313-9811	KOPANCSI KEREK::IRGC 9305-1	Hungary	GJ	noInfo	1.7225	39.684	23.0339
IRIS_313-9838	TEPUKE::IRGC 12872-1	New Zealand	GJ	noInfo	1.5635	39.7475	25.4246
IRIS_313-9839	O. SATIVA::IRGC 12876-1	Spain	GJ	MV	1.3935	38.7355	27.8039
IRIS_313-9880	PI 282203::IRGC 16292-1	Hungary	GJ	noInfo	2.109	40.8855	19.3931
IRIS_313-9884	FUKUSHIMA MOCHI (GLUT)::IRGC 19296-1	Japan	GJ	noInfo	1.53	38.217	24.97
IRIS_313-9886	HUK ZO::IRGC 19760-1	Korea, Republic of	GJ	LAN	1.405	37.104	26.4297
IRIS_313-9891	YONG AN HUK::IRGC 19891-1	Korea, Republic of	GJ	LAN	1.614	39.7705	24.638
IRIS_313-9964	WIR 1951::IRGC 51643-1	Georgia	GJ	noInfo	1.051	39.082	37.1818
IRIS_313-9989	MELEKE::IRGC 56823-1	Cote d'Ivoire	XI	LAN	1.2255	37.146	30.3001
IRIS_313-9996	SUWEON 295::IRGC 58368-1	Korea, Republic of	GJ	MV	1.495	39.4645	26.3987
IRIS_313-10010	LALKA (LAL DHAN)::IRGC 64946-1	Fiji	XI	LAN	1.043	39.47	37.8377
IRIS_313-10035	RIZ TYPE SORGHO::IRGC 69015-1	Madagascar	XI	noInfo	1.675	41.1555	24.577
IRIS_313-10048	MOVE (MOKOLE)::IRGC 69739-1	Benin	XI	LAN	1.9905	36.077	18.1226
IRIS_313-10057	CHUGOKU 68 HEN::IRGC 72514-1	Japan	GJ	MV	1.401	39.599	28.2719
IRIS_313-10059	DACHEONGBYEO::IRGC 72533-1	Korea, Republic of	GJ	noInfo	1.4575	37.9205	26.0201
IRIS_313-10062	REA::IRGC 73031-1	Greece	GJ	noInfo	1.852	36.068	19.4773
IRIS_313-10089	KALIN::IRGC 77312-1	Bulgaria	GJ	noInfo	1.8395	39.6865	21.5771
IRIS_313-10092	CHALBYEO::IRGC 77639-1	Korea, Republic of	GJ	LAN	1.4895	38.416	25.8008
IRIS_313-10097	MAEKJO::IRGC 77666-1	Korea, Republic of	GJ	LAN	1.601	42.711	26.688
IRIS_313-10103	DALSUNG 41::IRGC 79385-1	Korea, Republic of	XI	MV	1.5975	40.118	25.1146
IRIS_313-10111	MOLO::IRGC 81603-1	Italy	GJ	MV	1.6095	37.1435	23.0919
IRIS_313-10114	FACAGRO 64::IRGC 82059-1	Burundi	XI	MV	1.072	35.6995	33.3293
IRIS_313-10154	HE GU TSAO::IRGC 51302-1	China	XI	noInfo	1.1475	39.337	34.2838
IRIS_313-10168	MEI FENG 9::IRGC 63735-1	China	XI	noInfo	1.5145	36.407	24.0346
IRIS_313-10171	YA NONG ZAO 4::IRGC 63908-1	China	XI	noInfo	1.762	39.942	22.6757
IRIS_313-10177	DA GANG ZHAN::IRGC 67103-1	China	XI	noInfo	1.1945	37.493	31.3822
IRIS_313-10178	GAO JIAO BAI::IRGC 68047-1	China	XI	noInfo	1.58	36.8625	23.3331
IRIS_313-10179	GUI HUA ZAO::IRGC 68060-1	China	XI	noInfo	1.3345	37.063	27.7857
IRIS_313-10221	BA BAI GU::IRGC 79580-1	China	XI	noInfo	1.4425	39.179	27.1585
IRIS_313-10226	TONG GU HONG::IRGC 81026-1	China	XI	noInfo	1.3005	39.379	30.3008
IRIS_313-10235	PSBRC 68::IRGC 99711-1	Philippines	XI	MV	1.1175	39.254	35.1231
IRIS_313-10239	LIU XU::IRGC 109232-1	China	XI	noInfo	1.4305	39.857	27.8672
IRIS_313-10301	IRGA 959-1-2-2F-4-1-4A-6-CA-6X::IRGC 117006-1	Brazil	XI	noInfo	2.308	36.205	15.6876
IRIS_313-10333	B 6136-3-TB-0-1-5::IRGC 117312-1	Indonesia	XI	noInfo	1.133	38.0535	33.5713
IRIS_313-10337	B 6149 F-MR-7::IRGC 117314-1	Indonesia	XI	noInfo	1.1875	39.666	33.3958
IRIS_313-10397	IRGA 318-11-6-9-2B::IRGC 117339-1	Colombia	XI	noInfo	1.4685	38.4405	26.1738
IRIS_313-10400	IRGA 370-38-1-1F-C4-2::IRGC 117342-1	Colombia	XI	noInfo	1.196	39.331	32.8969
IRIS_313-10404	K 479-2-3::IRGC 117346-1	India	XI	noInfo	1.2365	39.694	32.1052
IRIS_313-10421	WAR 72-2-1-1::IRGC 117361-1	Sierra Leone	XI	noInfo	1.378	39.9265	28.9728
IRIS_313-10437	NORIN 21::IRGC 493-1	Japan	GJ	noInfo	2.702	38.9505	14.4573
IRIS_313-10441	CASIBON::IRGC 589-2	Philippines	XI	MV	1.8395	40.0825	21.7878
IRIS_313-10458	P 168::IRGC 1354-1	China	XI	MV	1.2815	38.149	30.3753
IRIS_313-10477	RUSTY LATE::IRGC 3506-1	China	XI	noInfo	1.1135	34.9845	31.4153
IRIS_313-10484	PILIT (7480) SELN (CI 12007)::IRGC 3758-1	Philippines	XI	MV	1.389	38.2535	27.5384
IRIS_313-10503	HA GOO::IRGC 4577-1	China	XI	noInfo	1.484	37.335	25.1666
IRIS_313-10509	AMBARIKORI::IRGC 5132-1	West Africa	XI	noInfo	1.2005	39.3075	32.7511
IRIS_313-10511	MACAN SAPAC::IRGC 5212-2	Philippines	XI	LAN	1.623	41.1615	25.3632
IRIS_313-10513	LUBANG PUTI::IRGC 5429-1	Philippines	XI	MV	1.8365	45.7905	24.9303
IRIS_313-10539	BADAL 76::IRGC 6586-1	Bangladesh	XI	MV	1.1685	39.6385	33.9243
IRIS_313-10542	BELLO::IRGC 6658-2	India	XI	noInfo	1.123	35.46	31.57
IRIS_313-10544	DONGREM::IRGC 6688-1	India	XI	noInfo	1.579	38.607	24.457
IRIS_313-10558	LITCHIKIANG::IRGC 7287-1	China	GJ	noInfo	1.23	41.644	33.8591
IRIS_313-10561	NAN TEO 14::IRGC 7304-1	China	XI	noInfo	1.732	41.258	23.8322
IRIS_313-10563	SHA TIAO TSAO::IRGC 7339-1	China	GJ	MV	1.1565	37.3765	32.3269
IRIS_313-10567	AIKAWA 44::IRGC 7676-1	Japan	GJ	noInfo	1.4765	40.4625	27.411
IRIS_313-10569	BEN KEI::IRGC 7769-1	Japan	GJ	noInfo	1.4875	40.834	27.456
IRIS_313-10576	BAANYALOJOPOIHUN::IRGC 7928-2	Sierra Leone	XI	noInfo	0.847	35.41	41.8179
IRIS_313-10577	IFUGAO RICE::IRGC 8052-1	Philippines	GJ	LAN	1.169	39.157	33.4997
IRIS_313-10578	PARAY QIKUG KABAYUH::IRGC 8059-1	Philippines	GJ	LAN	0.9825	35.96	36.6164
IRIS_313-10582	QINOGNAS::IRGC 8135-1	Philippines	GJ	LAN	0.6945	37.0435	53.5222
IRIS_313-10602	DM 49::IRGC 8775-1	Bangladesh	Aus	MV	1.0175	38.5925	37.9408
IRIS_313-10603	UCP 122::IRGC 8794-1	Bangladesh	Aus	MV	1.2665	34.891	27.5541
IRIS_313-10605	DV 86::IRGC 8840-1	Bangladesh	Aus	MV	1.2965	38.6965	29.8435
IRIS_313-10609	MATHOLUWA::IRGC 8901-1	Sri Lanka	XI	LAN	1.4965	45.694	30.5313
IRIS_313-10614	HAM MOON::IRGC 9135-2	Chinese Hong Kong	XI	noInfo	0.943	34.3615	36.4933
IRIS_313-10642	SACHIKAZE::IRGC 10891-1	Japan	GJ	MV	1.2415	37.435	30.1542
IRIS_313-10651	PHOU SAO LEUM NYANG::IRGC 11570-2	Lao People's Democratic Republic	XI	LAN	1.5775	39.939	25.3233
IRIS_313-10654	KA SAEN::IRGC 11642-1	Lao People's Democratic Republic	XI	MV	1.6255	41.137	25.3062
IRIS_313-10655	EA HOUM::IRGC 11783-1	Lao People's Democratic Republic	XI	noInfo	1.6655	39.896	23.9567
IRIS_313-10657	THANGONE::IRGC 11816-3	Lao People's Democratic Republic	GJ	noInfo	1.3385	39.1685	30.0729
IRIS_313-10659	LONG MA::IRGC 11867-1	Lao People's Democratic Republic	XI	noInfo	2.2425	45.825	20.4459
IRIS_313-10660	LEP HED::IRGC 11917-1	Lao People's Democratic Republic	GJ	noInfo	1.778	41.719	23.4647
IRIS_313-10662	KAHATAWEE::IRGC 12004-1	Sri Lanka	XI	LAN	1.426	37.8025	26.5564
IRIS_313-10666	ARC 6218::IRGC 12255-1	India	XI	noInfo	1.511	38.7825	25.6672
IRIS_313-10677	DEWAMINORI::IRGC 12743-1	Japan	GJ	MV	1.214	39.1795	32.2724
IRIS_313-10681	KHAN THAI DO::IRGC 12990-1	Lao People's Democratic Republic	XI	LAN	1.864	41.6705	22.3546
IRIS_313-10682	PA KHENG::IRGC 12996-1	Lao People's Democratic Republic	XI	LAN	1.504	38.078	25.3175
IRIS_313-10718	KARUTHA SEENATI::IRGC 15515-2	Sri Lanka	Aus	LAN	1.234	38.814	31.4676
IRIS_313-10721	HALSUDU HEENATI::IRGC 15599-1	Sri Lanka	XI	LAN	1.546	38.314	24.8062
IRIS_313-10725	ERNEST::IRGC 15884-2	Senegal	XI	noInfo	0.8665	38.1375	44.0069
IRIS_313-10726	POTO BALA::IRGC 15986-2	Senegal	XI	noInfo	1.405	38.6455	27.5125
IRIS_313-10731	BARKHE TAULI::IRGC 16116-1	Nepal	XI	noInfo	1.1705	39.0965	33.4061
IRIS_313-10748	LUA DUC::IRGC 16718-1	Viet Nam	XI	LAN	1.885	45.841	24.3174
IRIS_313-10762	BANDI::IRGC 17214-1	Indonesia	XI	LAN	0.952	39.1625	41.1532
IRIS_313-10793	MELIK::IRGC 18238-2	Indonesia	GJ	LAN	1.257	37.2955	29.6901
IRIS_313-10814	SIBORAS::IRGC 18816-2	Indonesia	XI	LAN	0.9225	40.106	43.4836
IRIS_313-10825	KEMA 5::IRGC 19343-2	Sierra Leone	XI	noInfo	1.6295	39.6015	24.3028
IRIS_313-10833	EDAKKADAN 0-69-27::IRGC 19560-1	India	XI	MV	1.452	38.6805	26.6375
IRIS_313-10839	TAE GU NA::IRGC 19875-2	Korea, Republic of	GJ	LAN	1.734	39.1865	22.5968
IRIS_313-10840	YE ZO::IRGC 19888-1	Korea, Republic of	GJ	LAN	1.133	40.052	35.3392
IRIS_313-10848	ARC 6188::IRGC 20370-1	India	GJ	noInfo	1.523	38.598	25.3398
IRIS_313-10850	ARC 7263::IRGC 20570-2	India	admix	noInfo	1.888	40.037	21.2054
IRIS_313-10851	ARC 7296::IRGC 20585-1	India	Bas	noInfo	1.1215	37.365	33.3215
IRIS_313-10852	ARC 7336::IRGC 20606-1	India	Aus	noInfo	1.298	39.0335	30.0746
IRIS_313-10857	ARC 10825::IRGC 21082-1	India	admix	noInfo	1.1045	39.2405	35.5237
IRIS_313-10858	ARC 10894::IRGC 21122-1	India	XI	noInfo	0.9215	38.9825	42.2955
IRIS_313-10859	ARC 10939::IRGC 21150-2	India	XI	noInfo	0.729	34.5275	47.3993
IRIS_313-10861	ARC 11276::IRGC 21278-1	India	Aus	noInfo	1.2635	39.3115	31.1112
IRIS_313-10863	ARC 11322::IRGC 21315-2	India	XI	noInfo	0.968	34.729	35.8661
IRIS_313-10870	ARC 11768::IRGC 21630-1	India	GJ	noInfo	1.28	38.849	30.3521
IRIS_313-10871	ARC 11777::IRGC 21639-1	India	Aus	noInfo	1.3305	38.899	29.2291
IRIS_313-10872	ARC 11802::IRGC 21662-2	India	GJ	noInfo	0.8625	37.5755	43.5746
IRIS_313-10884	ARC 12493::IRGC 22098-1	India	GJ	noInfo	1.566	39.211	25.0422
IRIS_313-10887	ARC 12690::IRGC 22257-1	India	XI	noInfo	1.5985	39.265	24.5654
IRIS_313-10892	ARC 12920::IRGC 22450-1	India	Aus	noInfo	1.4625	38.9605	26.6358
IRIS_313-10894	ARC 13204::IRGC 22558-1	India	admix	noInfo	0.968	38.6075	39.882
IRIS_313-10904	KREM KRAHAM::IRGC 22981-2	Cambodia	XI	LAN	1.338	41.2605	30.8389
IRIS_313-10915	PHCAR SLA KI::IRGC 23169-2	Cambodia	XI	LAN	1.501	40.787	27.1701
IRIS_313-10918	T Q QI QINYUHAYUHA::IRGC 23342-3	Philippines	GJ	LAN	1.383	39.848	29.7685
IRIS_313-10921	KHAO PHAE HOM::IRGC 23518-2	Lao People's Democratic Republic	XI	noInfo	1.2535	37.7245	30.0888
IRIS_313-10924	ATH HAGARI JARAHAN PADDY::IRGC 23796-1	Nepal	XI	LAN	1.3075	38.702	29.6072
IRIS_313-10928	KHAO' SIM::IRGC 24094-1	Thailand	XI	LAN	1.583	41.4205	26.1714
IRIS_313-10932	CHINA 1039 MUTANT (DWARF)::IRGC 24168-2	China	XI	MV	1.049	35.445	33.7926
IRIS_313-10941	SINTHA::IRGC 24687-1	Indonesia	XI	noInfo	0.814	38.1125	46.833
IRIS_313-10954	PADI GRUNDUL 1::IRGC 25493-1	Indonesia	XI	LAN	0.723	37.483	51.8428
IRIS_313-10966	HURANG ARISO LUTA::IRGC 26055-1	Brazil	XI	noInfo	1.3505	38.459	28.4974
IRIS_313-10968	IH PEN SHIM MING::IRGC 26067-1	Brazil	XI	noInfo	1.3635	37.148	27.2454
IRIS_313-10971	BADAL::IRGC 26290-2	Bangladesh	XI	LAN	0.906	34.756	38.3676
IRIS_313-10986	HALDI JAON::IRGC 26638-2	Bangladesh	XI	LAN	0.779	34.889	44.7772
IRIS_313-11027	JHONA 101::IRGC 27976-1	Pakistan	Aus	LAN	1.7755	37.8295	21.3115
IRIS_313-11033	RATRIO::IRGC 28181-1	Pakistan	admix	noInfo	0.887	35.217	39.6928
IRIS_313-11035	ZIRA SHAHI::IRGC 28327-1	Pakistan	admix	noInfo	1.154	38.406	33.2905
IRIS_313-11037	421::IRGC 28458-1	Pakistan	Aus	LAN	1.2945	40.3095	31.1379
IRIS_313-11038	AI NAN TSAO 39::IRGC 28461-2	China	XI	MV	1.3455	34.964	25.9869
IRIS_313-11039	KWANG LU AI 4::IRGC 28480-2	China	XI	MV	1.565	40.899	26.138
IRIS_313-11044	BUKU::IRGC 28683-2	Malaysia	GJ	noInfo	0.7935	35.9565	45.3105
IRIS_313-11047	AUS 84::IRGC 28947-2	Bangladesh	Aus	MV	1.2805	36.053	28.1525
IRIS_313-11048	AUS 171::IRGC 29004-1	Bangladesh	Aus	MV	1.3415	38.9665	29.0416
IRIS_313-11051	AUS 242::IRGC 29040-1	Bangladesh	Aus	MV	1.3155	38.9485	29.607
IRIS_313-11052	AUS 278::IRGC 29068-1	Bangladesh	Aus	MV	1.4325	39.7705	27.7619
IRIS_313-11053	AUS 282::IRGC 29072-1	Bangladesh	Aus	MV	1.257	38.1585	30.3593
IRIS_313-11056	AUS 301::IRGC 29089-1	Bangladesh	Aus	MV	1.3705	38.182	27.8584
IRIS_313-11057	AUS 308::IRGC 29096-1	Bangladesh	Aus	MV	1.2585	39.166	31.1459
IRIS_313-11064	BORO 275::IRGC 29294-2	Bangladesh	Aus	MV	1.2645	39.4775	31.2236
IRIS_313-11066	GASMAL 339::IRGC 29333-1	Bangladesh	admix	MV	1.3245	38.052	28.8685
IRIS_313-11073	KHAO DAM::IRGC 29481-3	Lao People's Democratic Republic	GJ	LAN	1.643	39.312	23.9245
IRIS_313-11079	PHAN PHAE::IRGC 29652-2	Lao People's Democratic Republic	XI	LAN	1.6375	40.7785	24.8977
IRIS_313-11080	PHAE MEUN LAN::IRGC 29660-1	Lao People's Democratic Republic	XI	LAN	1.755	39.4545	22.4848
IRIS_313-11083	EA TIA::IRGC 29713-2	Lao People's Democratic Republic	XI	LAN	1.793	39.716	22.5104
IRIS_313-11085	KHAO HAE::IRGC 29773-3	Lao People's Democratic Republic	XI	noInfo	1.5205	40.5285	26.6625
IRIS_313-11089	SRAU THMOR::IRGC 29904-1	Cambodia	XI	noInfo	1.2435	38.45	30.9269
IRIS_313-11094	MAK BOUAP::IRGC 30106-3	Lao People's Democratic Republic	GJ	LAN	1.58	39.944	25.298
IRIS_313-11095	MAK EA NAM::IRGC 30131-2	Lao People's Democratic Republic	XI	LAN	1.8365	40.6235	22.1204
IRIS_313-11097	KALAGNON::IRGC 30335-1	Philippines	XI	LAN	1.163	37.6515	32.3948
IRIS_313-11098	KOLUBA::IRGC 30463-3	Sierra Leone	XI	noInfo	0.67	37.8115	56.4356
IRIS_313-11103	D 1-147::IRGC 30894-2	Liberia	GJ	noInfo	1.49	40.3745	27.0995
IRIS_313-11104	D 3-102::IRGC 30972-1	Liberia	GJ	noInfo	1.404	39.291	27.9963
IRIS_313-11112	HIJOL DIGA::IRGC 31655-1	Bangladesh	Aus	LAN	1.386	39.579	28.5896
IRIS_313-11113	KAL SHULI::IRGC 31665-2	Bangladesh	XI	LAN	1.011	35.5465	35.4646
IRIS_313-11118	SOC NAU (BIEN THE)::IRGC 32074-3	Viet Nam	XI	LAN	1.782	39.4365	22.3554
IRIS_313-11126	ANBAW::IRGC 32932-2	Myanmar	XI	MV	1.205	35.1335	29.169
IRIS_313-11133	LWANKHAN::IRGC 33330-1	Myanmar	XI	noInfo	2.0835	45.6565	21.916
IRIS_313-11134	MANSAT 3::IRGC 33341-3	Myanmar	XI	noInfo	1.9615	39.4795	20.1275
IRIS_313-11137	NGALONGYI::IRGC 33479-2	Myanmar	XI	noInfo	1.319	41.5935	31.5476
IRIS_313-11144	TAUNGDI::IRGC 33746-2	Myanmar	XI	MV	1.071	40.0045	37.3604
IRIS_313-11151	E 21::IRGC 33929-2	Myanmar	XI	MV	1.457	35.539	24.397
IRIS_313-11191	RANRUWAN::IRGC 36360-1	Sri Lanka	Aus	LAN	1.406	39.2135	27.8943
IRIS_313-11194	KHAO PAH 8-5-38::IRGC 36587-3	Thailand	XI	noInfo	1.9155	39.8445	20.8008
IRIS_313-11195	KHAW KAR 13::IRGC 36711-1	Myanmar	GJ	LAN	1.5825	41.7145	26.3593
IRIS_313-11197	K 17-9-1-1::IRGC 36778-1	India	XI	MV	1.4295	37.808	26.4519
IRIS_313-11198	K 78-13::IRGC 36794-2	India	GJ	MV	0.8325	36.9655	45.6555
IRIS_313-11201	CHING HSI 15::IRGC 36852-1	China	GJ	MV	1.114	37.4825	33.6397
IRIS_313-11202	4583::IRGC 36894-2	China	GJ	MV	1.038	34.8515	33.5916
IRIS_313-11205	KAZALSAIL::IRGC 37161-2	Bangladesh	XI	LAN	1.4155	39.9355	28.5022
IRIS_313-11224	PATNAI 31-679::IRGC 38149-2	Bangladesh	XI	MV	0.9935	40.2805	40.5446
IRIS_313-11229	STRAW 23-428::IRGC 38416-2	Bangladesh	XI	MV	1.2675	40.4205	31.8828
IRIS_313-11234	LIGUNGTUNG::IRGC 38786-1	Philippines	XI	LAN	1.4825	44.937	30.3171
IRIS_313-11239	B 737 G-KN-23-1::IRGC 39203-2	Indonesia	XI	MV	1.13	35.7315	31.6235
IRIS_313-11240	CR 157-392-4::IRGC 39247-2	India	XI	MV	1.065	35.684	33.5134
IRIS_313-11241	BR 116-3B-53::IRGC 39559-2	Bangladesh	XI	MV	1.09	36.1705	33.1921
IRIS_313-11242	OR 117-8::IRGC 39680-2	India	XI	MV	1.252	40.658	32.4769
IRIS_313-11245	RP 20-12::IRGC 40031-2	India	XI	MV	1.2025	38.5545	32.0703
IRIS_313-11246	7516-14::IRGC 40090-3	Japan	GJ	noInfo	1.8695	40.3125	21.5633
IRIS_313-11247	RP 1153-20-14::IRGC 40131-2	India	XI	MV	1.001	36.938	36.9152
IRIS_313-11251	IR 4500-5-1-1::IRGC 40552-2	Philippines	XI	MV	1.3585	39.96	29.4246
IRIS_313-11256	ARC 12411::IRGC 41047-2	India	XI	noInfo	0.7385	34.6275	46.9134
IRIS_313-11257	ARC 12757::IRGC 41095-2	India	XI	noInfo	1.1015	34.95	31.7248
IRIS_313-11258	ARC 13502::IRGC 41126-2	India	Bas	noInfo	1.14	34.9835	30.6868
IRIS_313-11260	ARC 13591::IRGC 41177-2	India	XI	noInfo	1.0995	35.934	32.7312
IRIS_313-11262	ARC 13888::IRGC 41288-2	India	XI	noInfo	1.059	34.749	32.8303
IRIS_313-11263	ARC 13919::IRGC 41313-2	India	XI	noInfo	0.905	34.8015	38.4432
IRIS_313-11265	ARC 14150::IRGC 41435-2	India	Aus	noInfo	1.91	40.088	20.9933
IRIS_313-11266	ARC 14347::IRGC 41517-2	India	XI	noInfo	0.8545	35.643	41.6972
IRIS_313-11267	ARC 14358::IRGC 41523-2	India	XI	noInfo	1.001	35.677	35.648
IRIS_313-11269	ARC 14632::IRGC 41650-2	India	XI	noInfo	0.9845	35.331	35.885
IRIS_313-11270	ARC 14663::IRGC 41671-2	India	Bas	noInfo	1.0555	35.6965	33.8308
IRIS_313-11273	ARC 14860::IRGC 41793-2	India	XI	noInfo	0.9695	34.103	35.1763
IRIS_313-11275	ARC 14975::IRGC 41848-1	India	XI	noInfo	1.193	39.0595	32.7469
IRIS_313-11276	ARC 15063::IRGC 41909-2	India	XI	noInfo	2.205	40.1895	18.2262
IRIS_313-11277	ARC 15129::IRGC 41938-1	India	Aus	noInfo	1.3685	38.7005	28.282
IRIS_313-11279	ARC 15455::IRGC 42040-2	India	XI	noInfo	0.894	35.607	39.8344
IRIS_313-11287	ARC 18371::IRGC 42423-2	India	XI	noInfo	1.5765	35.883	22.7688
IRIS_313-11289	ARC 18578::IRGC 42459-2	India	Bas	noInfo	1.014	35.627	35.1372
IRIS_313-11295	ARC 11397::IRGC 42664-1	India	admix	noInfo	1.321	38.9285	29.475
IRIS_313-11298	ARC 13544::IRGC 42743-1	India	Aus	noInfo	1.4555	38.978	26.7724
IRIS_313-11299	ARC 14299::IRGC 42889-2	India	XI	noInfo	1.466	35.937	24.5147
IRIS_313-11303	ARC 15097::IRGC 43053-1	India	XI	noInfo	1.8515	40.1785	21.6971
IRIS_313-11304	ARC 15163::IRGC 43106-1	India	XI	noInfo	1.6315	39.081	23.9587
IRIS_313-11309	ARC 15862::IRGC 43242-1	India	XI	noInfo	1.892	39.508	20.8853
IRIS_313-11327	JAO' HAWN MAE JAN::IRGC 44022-2	Thailand	XI	LAN	1.157	36.036	32.5074
IRIS_313-11338	LOBANG (WHITE)::IRGC 44548-2	Philippines	XI	LAN	1.3155	40.468	30.7623
IRIS_313-11345	WAGWAG::IRGC 44802-1	Philippines	XI	LAN	1.033	35.131	34.0135
IRIS_313-11347	WAGWAG RAOIS::IRGC 44805-1	Philippines	XI	LAN	1.18	35.861	30.4098
IRIS_313-11359	DAHARNAGRA::IRGC 45465-2	India	XI	noInfo	1.348	35.618	26.425
IRIS_313-11370	SACHI::IRGC 46612-2	India	XI	noInfo	0.7345	37.2825	50.7634
IRIS_313-11372	SUFALDHULA::IRGC 46698-2	India	XI	noInfo	1.2405	40.033	32.2903
IRIS_313-11388	GLAM::IRGC 47978-2	Thailand	XI	LAN	1.647	39.678	24.1248
IRIS_313-11391	NIAW DAM::IRGC 48387-2	Thailand	XI	LAN	1.5615	39.8175	26.0876
IRIS_313-11392	SA MER::IRGC 48454-2	Thailand	XI	LAN	1.488	39.7425	26.7083
IRIS_313-11394	INDO NO 13030::IRGC 48630-2	Indonesia	XI	LAN	0.895	34.544	38.5983
IRIS_313-11395	INDO NO 13075::IRGC 48665-3	Indonesia	XI	LAN	0.834	37.412	44.8833
IRIS_313-11406	A 28-6::IRGC 49409-2	Myanmar	XI	noInfo	1.397	34.7565	24.8824
IRIS_313-11411	DONRADAO::IRGC 49604-1	Brazil	XI	noInfo	1.1955	38.606	32.2879
IRIS_313-11416	KONAMANI::IRGC 49806-1	India	XI	noInfo	1.6655	45.595	27.3818
IRIS_313-11436	SAKAZELE (538)::IRGC 50880-1	Cote d'Ivoire	GJ	LAN	1.251	37.9825	30.3667
IRIS_313-11446	NAPDAI::IRGC 52009-1	India	XI	LAN	1.19	40.372	33.9363
IRIS_313-11447	TUNAGANNAPNANG::IRGC 52046-1	India	XI	LAN	1.2225	37.2235	30.4541
IRIS_313-11449	KODIA PHUL::IRGC 52168-1	India	XI	LAN	2.2555	45.9205	20.3869
IRIS_313-11460	SELHI::IRGC 52760-1	India	XI	LAN	1.199	38.101	31.7765
IRIS_313-11478	LOCAL::IRGC 53300-1	India	XI	noInfo	1.8375	45.752	24.9085
IRIS_313-11479	VANKALI::IRGC 53339-1	India	GJ	noInfo	1.3475	34.7825	25.9901
IRIS_313-11493	AR 133::IRGC 53942-1	India	XI	LAN	1.2865	39.5855	30.7753
IRIS_313-11508	PAWNG AEW 1::IRGC 55263-1	Thailand	XI	LAN	1.509	38.1365	25.2668
IRIS_313-11511	WAGASAN (RED)::IRGC 55404-1	Philippines	GJ	LAN	1.4295	34.921	24.4302
IRIS_313-11516	IR 3839-1::IRGC 55946-1	Philippines	XI	MV	1.678	38.191	22.7657
IRIS_313-11521	TAN NONG::IRGC 56126-1	Viet Nam	XI	LAN	1.2055	37.8565	31.4045
IRIS_313-11522	XINTUAN HEI GU::IRGC 56159-1	China	GJ	noInfo	0.861	38.331	44.5258
IRIS_313-11528	ZO::IRGC 56914-1	Cote d'Ivoire	XI	LAN	1.1795	34.7365	29.455
IRIS_313-11530	JAO KHAO::IRGC 57046-1	Thailand	XI	LAN	1.7935	38.904	21.6861
IRIS_313-11547	SHWE SABA::IRGC 58206-1	Myanmar	XI	noInfo	0.935	37.437	40.0495
IRIS_313-11576	JIANG HUI DAO::IRGC 59688-1	China	XI	noInfo	1.653	37.807	22.8732
IRIS_313-11580	TAI ZHOU XIAN::IRGC 59912-1	China	XI	noInfo	1.1755	38.2195	32.5131
IRIS_313-11582	WAN GENG BAI DAO TOU::IRGC 59948-1	China	GJ	noInfo	1.0445	38.006	36.3772
IRIS_313-11585	ACC 1286::IRGC 60116-1	China	XI	MV	1.6765	39.39	23.4954
IRIS_313-11586	36037-1::IRGC 60177-2	China	GJ	MV	1.7815	39.79	22.3406
IRIS_313-11600	KOTODESHI::IRGC 60982-1	India	XI	noInfo	1.3975	40.0735	28.6791
IRIS_313-11609	MAE HAWM::IRGC 61283-1	Thailand	XI	LAN	2.103	45.762	21.7574
IRIS_313-11635	GAM PERNG::IRGC 62135-1	Thailand	XI	LAN	1.8085	39.0065	21.5706
IRIS_313-11642	NCS 599::IRGC 62373-1	India	XI	noInfo	1.314	40.5685	30.8704
IRIS_313-11643	NCS 603 B::IRGC 62377-1	India	XI	noInfo	1.038	40.317	38.8398
IRIS_313-11644	NCS 745::IRGC 62466-1	India	XI	noInfo	1.0885	40.432	37.1358
IRIS_313-11645	NCS 766::IRGC 62478-1	India	XI	noInfo	1.11	40.6935	36.6572
IRIS_313-11646	NCS 771 A::IRGC 62483-1	India	XI	noInfo	1.234	40.7635	33.0393
IRIS_313-11648	NCS 830::IRGC 62518-1	India	XI	noInfo	1.4055	42.641	30.3365
IRIS_313-11651	FEI ZHAO 12::IRGC 62683-1	China	GJ	noInfo	1.374	39.4655	28.7177
IRIS_313-11652	GONG SHE 9::IRGC 62693-1	China	GJ	noInfo	1.497	38.548	25.7884
IRIS_313-11655	SI WAN 14::IRGC 63019-1	China	GJ	noInfo	1.0835	37.936	35.0105
IRIS_313-11656	B 3913 B 16-20 ST 28::IRGC 63099-1	Indonesia	XI	noInfo	1.248	39.0195	31.2662
IRIS_313-11659	TOBOHUN::IRGC 63433-1	Sierra Leone	GJ	LAN	1.265	38.976	30.8016
IRIS_313-11661	91-382::IRGC 63464-1	Bhutan	GJ	LAN	1.56	38.8805	24.9252
IRIS_313-11663	MARHARORA::IRGC 63511-1	Zimbabwe	admix	LAN	1.5795	42.168	26.6999
IRIS_313-11664	CUN GU NUO::IRGC 63576-1	China	XI	noInfo	1.0945	37.45	34.2212
IRIS_313-11665	JIN HUA 258::IRGC 63670-1	China	XI	noInfo	1.395	37.5065	26.8812
IRIS_313-11667	LUO AI ZAO 3::IRGC 63730-1	China	XI	noInfo	2.0885	46.026	22.0384
IRIS_313-11668	RONG DAO 4::IRGC 63820-1	China	XI	noInfo	1.1565	37.821	32.6959
IRIS_313-11669	F 478::IRGC 63882-1	China	XI	MV	1.1815	38.649	32.7153
IRIS_313-11671	DERAWA::IRGC 64106-1	Nepal	XI	LAN	1.3675	38.8745	28.4286
IRIS_313-11672	RAI MANULA::IRGC 64138-1	Nepal	GJ	LAN	1.023	37.214	36.3867
IRIS_313-11674	BEUA KAE::IRGC 64221-1	Thailand	XI	LAN	1.409	38.0735	27.0211
IRIS_313-11677	E NAWN KHAO::IRGC 64293-1	Thailand	XI	LAN	1.383	38.5705	27.9388
IRIS_313-11678	E PLUAK::IRGC 64297-1	Thailand	XI	LAN	1.9095	39.0135	20.4378
IRIS_313-11680	KHAO BUN MI::IRGC 64366-2	Thailand	XI	LAN	1.63	39.5275	24.2555
IRIS_313-11681	KHAO' PAWM::IRGC 64416-2	Thailand	XI	LAN	0.859	37.9585	45.8347
IRIS_313-11682	MA EUE::IRGC 64502-1	Thailand	XI	LAN	2.128	46.192	21.7058
IRIS_313-11683	NIAW KHIAW NGOO::IRGC 64563-1	Thailand	XI	LAN	1.5445	42.0395	27.2253
IRIS_313-11684	OB CHUEY::IRGC 64568-1	Thailand	XI	LAN	1.3955	38.762	27.7835
IRIS_313-11685	PLAWNG SAENG::IRGC 64595-1	Thailand	XI	LAN	1.1275	37.817	33.5437
IRIS_313-11686	QUAHNG LUANG::IRGC 64609-2	Thailand	XI	LAN	0.878	37.268	42.4419
IRIS_313-11687	SA GAE::IRGC 64613-1	Thailand	XI	LAN	1.624	40.4435	24.9116
IRIS_313-11691	SHANGYIPA::IRGC 64928-1	Bhutan	GJ	LAN	1.1275	38.232	33.9006
IRIS_313-11692	CHIAYI WU-K'O::IRGC 64974-1	Chinese Taipei	XI	LAN	1.113	38.922	34.965
IRIS_313-11693	CHING CH'UNG::IRGC 65002-1	Chinese Taipei	XI	LAN	1.2995	39.259	30.2161
IRIS_313-11694	CHING LIU::IRGC 65018-1	Chinese Taipei	XI	LAN	1.1955	38.8775	32.5271
IRIS_313-11700	DAW NOK KAEN::IRGC 65548-1	Thailand	XI	LAN	1.22	38.6345	31.6795
IRIS_313-11705	DAWK PUD KHAO::IRGC 65808-1	Thailand	XI	LAN	1.1845	38.4915	32.4911
IRIS_313-11707	KHAO SAHKORN::IRGC 65948-1	Thailand	XI	LAN	0.742	37.4295	50.4417
IRIS_313-11708	KHAO YAI GUANG::IRGC 65972-1	Thailand	XI	LAN	1.683	38.5595	22.922
IRIS_313-11709	LEUANG KHAJAWN::IRGC 66014-1	Thailand	XI	LAN	0.966	38.134	39.4707
IRIS_313-11710	LEUANG MAI::IRGC 66019-2	Thailand	XI	LAN	1.276	37.661	29.516
IRIS_313-11716	SOSSOKA::IRGC 66478-1	Guinea	XI	LAN	1.066	37.981	35.6407
IRIS_313-11717	JATI MANI::IRGC 66565-1	Indonesia	XI	LAN	1.4875	37.564	25.2553
IRIS_313-11719	DAWK PUT::IRGC 66699-1	Thailand	XI	noInfo	1.1605	38.6255	33.282
IRIS_313-11720	DAW 85::IRGC 66704-1	Thailand	XI	noInfo	1.1745	39.1795	33.3559
IRIS_313-11721	GAEW DAENG::IRGC 66707-1	Thailand	XI	noInfo	2.7385	37.367	13.646
IRIS_313-11722	KABERI::IRGC 66801-1	Bangladesh	XI	LAN	1.4615	38.972	26.6667
IRIS_313-11723	DISSIGBE::IRGC 66916-1	Guinea	XI	LAN	1.281	38.87	30.3552
IRIS_313-11724	KONYAN::IRGC 66931-1	Guinea	XI	LAN	1.487	45.64	30.6956
IRIS_313-11725	ZUIHOU::IRGC 66982-1	Japan	GJ	MV	1.012	36.991	36.5904
IRIS_313-11727	HONG YANG ZAO 3::IRGC 67177-1	China	XI	noInfo	1.494	38.041	25.486
IRIS_313-11728	LUO SI ZHAN::IRGC 67211-1	China	XI	noInfo	1.8325	45.663	24.9243
IRIS_313-11729	MEI LIU ZAO 5::IRGC 67231-1	China	XI	noInfo	2.006	46.1885	23.0279
IRIS_313-11730	QING ER XIAO 2::IRGC 67255-1	China	XI	noInfo	1.128	37.849	33.5537
IRIS_313-11731	QING TAI AI::IRGC 67273-1	China	XI	noInfo	1.474	38.108	25.8468
IRIS_313-11732	QING ZAO 3::IRGC 67281-1	China	XI	noInfo	1.266	37.9045	29.9426
IRIS_313-11733	SHUANG BAI AI 2::IRGC 67309-1	China	XI	noInfo	0.9265	38.193	41.237
IRIS_313-11734	SI CHAO 1::IRGC 67335-1	China	XI	noInfo	0.941	37.8005	40.1937
IRIS_313-11736	MALAGKIT (PINELIPE)::IRGC 67444-1	Philippines	GJ	LAN	2.0175	46.292	22.9401
IRIS_313-11737	CHUNDI::IRGC 67486-1	India	Aus	LAN	1.234	38.9265	31.535
IRIS_313-11739	NAKPUI::IRGC 67594-1	Ghana	GJ	LAN	1.9485	40.2225	20.6988
IRIS_313-11740	UGAGA::IRGC 67604-1	Ghana	XI	MV	1.145	34.9105	30.4957
IRIS_313-11741	HERATH BANDA::IRGC 67630-1	Sri Lanka	XI	LAN	1.3555	37.9055	27.9887
IRIS_313-11744	AI JIAO AO FAN ZI::IRGC 67871-1	China	XI	noInfo	1.3835	39.4345	28.5079
IRIS_313-11745	AN FU ZHAN::IRGC 67878-1	China	XI	noInfo	1.212	39.3465	32.8584
IRIS_313-11746	E 2070::IRGC 67981-1	China	XI	noInfo	1.477	38.631	26.148
IRIS_313-11747	E 4197::IRGC 68004-1	China	XI	noInfo	1.2455	38.6765	31.0471
IRIS_313-11748	GAO JIAO YING GAN ZHAN::IRGC 68053-1	China	XI	noInfo	1.714	38.0565	22.2873
IRIS_313-11750	L 10595::IRGC 68109-1	China	XI	noInfo	1.591	45.909	28.8952
IRIS_313-11751	L 10833::IRGC 68121-1	China	XI	noInfo	2.1815	46.3225	21.2351
IRIS_313-11752	M 6034-1::IRGC 68193-1	China	XI	noInfo	1.6265	45.6825	28.0838
IRIS_313-11753	XIANG CHANG ZAO::IRGC 68268-1	China	XI	noInfo	1.0955	34.9285	31.8833
IRIS_313-11755	A 2-257::IRGC 68342-1	Liberia	GJ	noInfo	1.1815	38.199	32.3285
IRIS_313-11756	BENGALI VAKAHANA 1448::IRGC 68370-1	Madagascar	GJ	noInfo	1.2175	39.26	32.2439
IRIS_313-11757	BORIZINA 640::IRGC 68382-1	Madagascar	XI	noInfo	1.3525	38.7615	28.6626
IRIS_313-11758	FOFFI::IRGC 68438-1	Cote d'Ivoire	XI	noInfo	1.1235	38.2325	34.0174
IRIS_313-11760	MENAHARA 505::IRGC 68709-1	Madagascar	XI	noInfo	1.1705	43.317	37.091
IRIS_313-11761	NS 199::IRGC 68864-1	Cote d'Ivoire	XI	noInfo	1	40.455	40.4655
IRIS_313-11762	NS 1515::IRGC 68947-1	Madagascar	XI	noInfo	1.097	41.366	37.7104
IRIS_313-11763	PJ 110::IRGC 68981-1	Cameroon	XI	MV	1.1105	38.0635	34.2741
IRIS_313-11764	P 41::IRGC 68987-1	Liberia	XI	MV	1.166	39.7875	34.125
IRIS_313-11780	KILOMBERO::IRGC 69698-1	Tanzania	XI	LAN	2.4605	45.823	18.6989
IRIS_313-11784	MBEIMBEIHUN::IRGC 69730-1	Sierra Leone	XI	LAN	1.312	45.801	34.9083
IRIS_313-11785	MOSHI::IRGC 69737-1	Tanzania	XI	LAN	1.6215	40.1375	24.754
IRIS_313-11786	N'YA NOFF::IRGC 69749-1	Gambia	XI	LAN	1.9285	39.8285	20.7043
IRIS_313-11787	TANDAKAY FINGO::IRGC 69793-1	Gambia	XI	LAN	1.046	36.6225	35.0092
IRIS_313-11788	CANLUBANG::IRGC 69816-1	Philippines	GJ	LAN	1.072	39.3465	36.7121
IRIS_313-11789	SABORAMANDALOAFO::IRGC 69875-1	Madagascar	XI	LAN	1.2145	38.0705	33.5586
IRIS_313-11790	VARIRANGAHY::IRGC 69897-1	Madagascar	GJ	LAN	1.0655	34.878	32.7294
IRIS_313-11791	VARY LAHY::IRGC 69908-1	Madagascar	XI	LAN	0.7755	32.5735	41.9915
IRIS_313-11794	TSIPALA MENAHAR::IRGC 69979-1	Madagascar	XI	noInfo	1.0245	34.621	33.7908
IRIS_313-11795	DA GU AI 7::IRGC 70075-1	China	XI	noInfo	1.136	38.61	33.9933
IRIS_313-11796	DU GEN CHUAN::IRGC 70083-1	China	XI	noInfo	1.1275	38.7705	34.3999
IRIS_313-11798	E ZI 100::IRGC 70192-1	China	XI	noInfo	1.213	39.12	32.2431
IRIS_313-11799	E ZI 110::IRGC 70201-1	China	XI	noInfo	1.2415	39.127	31.5184
IRIS_313-11800	FAN GENG 6::IRGC 70243-1	China	GJ	noInfo	1.6475	39.38	23.903
IRIS_313-11801	FAN WU::IRGC 70245-1	China	XI	noInfo	1.3	39.2595	30.1997
IRIS_313-11802	JIE CAO ZHAN::IRGC 70305-1	China	XI	noInfo	1.428	37.415	26.2105
IRIS_313-11804	QUN XUAN ZAO::IRGC 70371-1	China	XI	noInfo	2.0235	40.8325	20.428
IRIS_313-11805	XI HONG GU::IRGC 70416-1	China	XI	noInfo	0.8025	34.6715	43.1951
IRIS_313-11806	78 XUAN WU::IRGC 70475-1	China	XI	noInfo	0.973	39.081	40.1983
IRIS_313-11807	R 582::IRGC 70504-1	Colombia	XI	MV	1.1495	38.324	33.3465
IRIS_313-11809	MHARAKA::IRGC 70612-1	Kenya	Aus	LAN	1.396	42.173	30.2011
IRIS_313-11810	PULURE::IRGC 70647-1	Kenya	XI	LAN	1.214	39.187	32.285
IRIS_313-11811	MOSHI::IRGC 70648-1	Kenya	XI	LAN	1.116	41.549	37.2217
IRIS_313-11813	ZERO::IRGC 70707-2	Kenya	XI	LAN	0.896	36.9505	41.2489
IRIS_313-11814	KIKUBA::IRGC 70722-1	Kenya	XI	LAN	2.031	45.977	22.6339
IRIS_313-11815	MOSHI::IRGC 70730-1	Kenya	XI	LAN	1.2205	39.8305	32.6401
IRIS_313-11816	KARILETYONE::IRGC 70745-1	Myanmar	XI	LAN	1.2505	37.525	30.0168
IRIS_313-11819	PADINTHUMA::IRGC 70762-2	Myanmar	XI	LAN	2.02	40.009	19.8088
IRIS_313-11821	19::IRGC 70786-1	India	XI	LAN	1.128	39.184	34.7474
IRIS_313-11822	BHONDU PAREWA::IRGC 70802-3	India	XI	LAN	0.8895	37.608	42.3039
IRIS_313-11823	BHU BHUSI::IRGC 70803-1	India	XI	LAN	0.949	36.9945	38.9855
IRIS_313-11824	DHANIYA PHOOL::IRGC 70811-1	India	XI	LAN	1.0825	38.4795	35.5516
IRIS_313-11829	MUNJI::IRGC 70928-1	Pakistan	GJ	LAN	2	40.552	20.2934
IRIS_313-11831	KHAO' DAENG HAWM::IRGC 71001-1	Thailand	GJ	LAN	1.906	39.5135	20.7318
IRIS_313-11837	KHAO NAHNG PRUNG::IRGC 71220-1	Thailand	XI	LAN	1.5045	37.9425	25.2285
IRIS_313-11865	HUO QING::IRGC 72148-1	China	XI	noInfo	1.6135	37.979	23.5534
IRIS_313-11872	TIE ZHONG::IRGC 72321-1	China	XI	noInfo	1.1705	34.9195	29.8308
IRIS_313-11876	AI DA::IRGC 72567-1	China	XI	noInfo	1.356	39.255	28.9502
IRIS_313-11878	BAI RI XIAN::IRGC 72588-1	China	XI	noInfo	0.9115	38.89	42.6522
IRIS_313-11882	MAN TIAN QING::IRGC 72776-1	China	XI	noInfo	1.215	45.5865	37.5168
IRIS_313-11892	HO MOK::IRGC 73171-3	Thailand	GJ	noInfo	1.2855	37.8165	29.416
IRIS_313-11894	LOC TRANG MUON::IRGC 73216-1	Viet Nam	XI	LAN	1.5655	41.638	26.6061
IRIS_313-11897	PHIT CHZK::IRGC 73317-1	Thailand	GJ	LAN	1.9468	40.579	20.8453
IRIS_313-11899	MAHA CHAI::IRGC 73517-1	Thailand	XI	noInfo	1.784	41.4995	23.268
IRIS_313-11900	PLE LIA::IRGC 73562-1	Thailand	GJ	noInfo	1.584	38.483	24.0799
IRIS_313-11914	IB 11::IRGC 74420-2	Burundi	XI	LAN	1.507	38.7435	26.1054
IRIS_313-11918	DILBAKSH::IRGC 74738-1	India	XI	LAN	1.0925	39.102	35.8005
IRIS_313-11926	SI NAM PUENG::IRGC 75165-1	Thailand	GJ	noInfo	1.0325	38.444	37.2373
IRIS_313-11927	YAH TOW::IRGC 75191-1	Thailand	XI	noInfo	1.3745	35.0975	25.7589
IRIS_313-11929	GILINGAN MARANGRAS::IRGC 75213-1	Philippines	GJ	LAN	1.592	38.708	24.3278
IRIS_313-11930	ITA 117::IRGC 75235-1	Nigeria	XI	MV	1.7515	37.757	21.5608
IRIS_313-11947	BIE LEI::IRGC 76478-1	China	XI	noInfo	1.577	40.8765	25.9284
IRIS_313-11961	IN TOK::IRGC 77071-1	Thailand	XI	noInfo	2.048	39.1205	19.1035
IRIS_313-11967	TANG DU GU::IRGC 77400-1	China	XI	LAN	1.2695	38.0525	29.9761
IRIS_313-11968	ZHAO DAN AI::IRGC 77422-1	China	XI	LAN	1.2275	34.771	28.3415
IRIS_313-11973	NOINJO::IRGC 77669-1	Korea, Republic of	GJ	LAN	1.531	38.539	25.1732
IRIS_313-11981	TAICHUNG 188::IRGC 78209-1	Chinese Taipei	GJ	MV	1.684	40.169	23.8544
IRIS_313-12000	LAANG::IRGC 79258-1	Cambodia	XI	LAN	0.7675	37.6155	49.0092
IRIS_313-12011	YU TOU ZHONG::IRGC 79749-1	China	XI	noInfo	1.031	38.759	37.6016
IRIS_313-12028	CHAO BONG::IRGC 80266-2	Lao People's Democratic Republic	XI	LAN	1.897	40.0355	21.1076
IRIS_313-12033	GAO JIAO HONG::IRGC 80920-1	China	XI	noInfo	1.366	37.773	27.6502
IRIS_313-12044	SAR SIEM::IRGC 81386-2	Cambodia	XI	LAN	0.9705	37.48	38.6244
IRIS_313-12050	SHAN KAUK HNYIN::IRGC 81656-1	Myanmar	XI	LAN	1.086	37.901	34.8987
IRIS_313-12057	AI JIAO ZI::IRGC 82255-1	China	XI	noInfo	1.1825	39.171	33.1302
IRIS_313-12058	KUL REUSEI::IRGC 82308-1	Cambodia	XI	LAN	0.769	37.2295	48.4
IRIS_313-12060	LIJIAN 942::IRGC 82399-1	China	GJ	noInfo	1.3	41.342	31.8006
IRIS_313-12063	XIENG KANG::IRGC 82533-1	Lao People's Democratic Republic	GJ	noInfo	1.3595	39.9215	29.3607
IRIS_313-12072	KYAUK KYI::IRGC 82773-3	Myanmar	XI	noInfo	1.702	39.8685	23.429
IRIS_313-12093	KARUEL::IRGC 83792-1	Nepal	XI	noInfo	1.5345	38.9715	25.3982
IRIS_313-12094	KASHA::IRGC 83865-1	Bangladesh	Bas	LAN	1.8645	38.436	20.6146
IRIS_313-12118	OVIBENAMPOTAKA + OVIBE + MAKALIOKA::IRGC 84756-1	Madagascar	XI	noInfo	1.1435	38.2095	33.4206
IRIS_313-12129	MON LAI::IRGC 85857-1	Lao People's Democratic Republic	GJ	LAN	1.536	40.3925	26.2924
IRIS_313-12131	LG 944::IRGC 86000-1	Lao People's Democratic Republic	XI	noInfo	1.8285	38.7465	21.1896
IRIS_313-12138	YADU BARA::IRGC 86912-1	Bhutan	XI	LAN	1.4665	35.055	23.9094
IRIS_313-12147	ARNG'-KAR PHAR ONG::IRGC 87196-1	Cambodia	XI	LAN	1.6145	38.741	23.9995
IRIS_313-12182	NYAULI::IRGC 88628-1	Nepal	XI	LAN	1.6455	40.6625	24.7122
IRIS_313-12185	AE NOUA::IRGC 89308-1	Lao People's Democratic Republic	XI	noInfo	1.618	39.274	24.2726
IRIS_313-12186	BAO DAM::IRGC 89352-1	Lao People's Democratic Republic	XI	noInfo	1.299	39.866	30.7048
IRIS_313-12188	CHAO DO::IRGC 89430-1	Lao People's Democratic Republic	XI	noInfo	1.2195	38.748	31.7741
IRIS_313-12190	CHAO KHAW NYAO::IRGC 89460-1	Lao People's Democratic Republic	XI	LAN	1.8625	38.4755	20.6627
IRIS_313-12200	LEUANG::IRGC 90000-1	Lao People's Democratic Republic	GJ	noInfo	1.7855	41.8585	23.446
IRIS_313-12207	SALA::IRGC 90457-1	Lao People's Democratic Republic	XI	LAN	1.15	35.321	30.7151
IRIS_313-12210	CHAM TON::IRGC 90600-1	Viet Nam	XI	LAN	1.375	38.101	27.708
IRIS_313-12217	WEONJU 8::IRGC 90845-1	Korea, Republic of	GJ	noInfo	1.3025	38.8205	29.7952
IRIS_313-12222	LAM BOUN::IRGC 91525-1	Lao People's Democratic Republic	XI	LAN	2.28	45.891	20.1248
IRIS_313-12228	SOM::IRGC 92221-1	Lao People's Democratic Republic	GJ	LAN	1.9605	39.645	20.2315
IRIS_313-12247	DAMNOEUB KRAMOUM::IRGC 94084-2	Cambodia	XI	noInfo	1.2135	35.7385	29.4594
IRIS_313-12249	DAMNOUEB PHDAU PEN::IRGC 94176-1	Cambodia	XI	noInfo	1.5595	40.3435	25.8695
IRIS_313-12257	DENG PEE::IRGC 94991-1	Lao People's Democratic Republic	GJ	noInfo	1.265	38.1265	30.1404
IRIS_313-12261	EA TOM::IRGC 95276-1	Lao People's Democratic Republic	XI	LAN	1.5215	38.878	25.5508
IRIS_313-12263	KHIE TOM::IRGC 95601-1	Lao People's Democratic Republic	XI	LAN	1.562	38.0795	24.3973
IRIS_313-12286	EKAYIN SAW::IRGC 97468-2	Myanmar	XI	LAN	1.556	32.852	21.1121
IRIS_313-12287	KAUK HNYINGWA::IRGC 97487-1	Myanmar	XI	LAN	1.651	38.178	23.1268
IRIS_313-12289	YARSABA::IRGC 97567-1	Myanmar	GJ	LAN	1.619	39.8045	24.5892
IRIS_313-12291	NGA CHEKH FAT::IRGC 97701-2	Myanmar	XI	LAN	1.356	39.9045	29.4286
IRIS_313-12296	SABALINE::IRGC 98059-1	Myanmar	XI	LAN	1.1895	37.6235	33.6589
IRIS_313-12299	MUANG TAY::IRGC 98382-1	Lao People's Democratic Republic	GJ	LAN	1.355	39.4255	29.0984
IRIS_313-12301	LG 10178::IRGC 98526-1	Lao People's Democratic Republic	XI	LAN	2.035	45.3125	22.2711
IRIS_313-12305	PA KHENG KHAW::IRGC 98779-1	Lao People's Democratic Republic	XI	LAN	1.1515	38.3255	33.2978
IRIS_313-12307	POU::IRGC 98968-1	Lao People's Democratic Republic	GJ	noInfo	1.3595	38.2695	28.1596
IRIS_313-12329	CHAO DO::IRGC 106666-1	Lao People's Democratic Republic	XI	LAN	1.5805	39.301	24.8646
IRIS_313-12334	DO KHAW::IRGC 106977-1	Lao People's Democratic Republic	XI	LAN	1.5535	38.6995	24.9175
IRIS_313-12346	LAB::IRGC 107468-1	Lao People's Democratic Republic	GJ	LAN	2.1545	45.3355	21.0602
IRIS_313-12349	MAK KHEUA DENG::IRGC 107709-1	Lao People's Democratic Republic	GJ	noInfo	1.7315	45.871	26.4907
IRIS_313-12351	KHAO LOUANG::IRGC 107770-3	Lao People's Democratic Republic	GJ	LAN	1.574	38.823	24.679
IRIS_313-12355	NASAENG::IRGC 107819-1	Lao People's Democratic Republic	XI	LAN	1.274	40.662	31.9271
IRIS_313-15904	JINBUBYEO::G1	Korea, Republic of	GJ	noInfo	1.2	38.338	31.9402
XI: Xian/Indica; GJ: Geng/Japonica; LAN: Landrace; MV: Modern variety; noInfo: no information
