# Supplementary material for: Genome-Wide Association Analysis Dissects the Genetic Basis of the Grain Carbon and Nitrogen Contents in Milled Rice
Source: Rice (N Y). 2019 Dec 30;12:101. doi: 10.1186/s12284-019-0362-2 (PMC6937365; doi:10.1186/s12284-019-0362-2)
Supplement: Supplementary file 2 — Additional file 2 : Table S2. Correlations among traits observed in different rice subgroups [file 12284_2019_362_MOESM2_ESM.xlsx]

## Sheet: TableS2
Table S2. Correlations among traits observed in different rice subgroups
Trait pair	Wholea	Geng/Japonica	Xian/Indica	Aus
GNC vs GCC	0.30****	0.22***	0.33****	0.16
GNC vs C/N ratio	-0.91****	-0.91****	-0.91****	-0.92****
GCC vs C/N ratio	-0.04	0.05	-0.05	0.07
a *** and **** indicate the significant level at P< 0.001 and P< 0.0001.
