# Supplementary material for: Genome-Wide Association Analysis Dissects the Genetic Basis of the Grain Carbon and Nitrogen Contents in Milled Rice
Source: Rice (N Y). 2019 Dec 30;12:101. doi: 10.1186/s12284-019-0362-2 (PMC6937365; doi:10.1186/s12284-019-0362-2)
Supplement: Supplementary file 3 — Additional file 3 : Table S3. Filtered and effective number of single nucleotide polymorphisms in each GWAS panel and adjusted significant P-value thresholds based on a Bonferroni correction [file 12284_2019_362_MOESM3_ESM.xlsx]

## Sheet: Sheet1
Table S3. Filtered and effective number of single nucleotide polymorphisms in each GWAS panel and adjusted significant P-value thresholds based on a Bonferroni correction
Panel	SNP number after filter	Effective number	Suggestive P value in single-locus GWAS (EMMAX)	Significant P value in single-locus GWAS (EMMAX)	Highly Significant P value in single-locus GWAS (EMMAX)
whole	2994907	479008	2.09e-06	1.04e-07	2.09e-09
Xian/Indica	2118326	376410	2.66e-06	1.33e-07	2.66e-09
Geng/Japonica	1318493	147196	6.79e-06	3.4e-07	6.79e-09
