# Supplementary material for: Genome-Wide Association Analysis Dissects the Genetic Basis of the Grain Carbon and Nitrogen Contents in Milled Rice
Source: Rice (N Y). 2019 Dec 30;12:101. doi: 10.1186/s12284-019-0362-2 (PMC6937365; doi:10.1186/s12284-019-0362-2)
Supplement: Supplementary file 4 — Additional file 4 : Table S4. List of 55 significant SNPs associated with the GNC, GCC, and C/N ratio of milled rice detected in a single-locus GWAS [file 12284_2019_362_MOESM4_ESM.xlsx]

## Sheet: TableS4
Table S4. List of 55 significant SNPs associated with the GNC, GCC, and C/N ratio of milled rice detected in a single-locus GWAS
Trait	QTL	SNP ID	Chromosome	Position (bp)	Whole	Xian/Indica	Geng/Japonica	Gene ID (MSU 7.0)	Annotation (MSU 7.0)
C/N ratio	qCN-1.1	rs1_1952292	1	1952292	3.04642e-07	-	-	LOC_Os01g04380	LOC_Os01g04380|hsp20/alpha crystallin family protein, putative, expressed	-
C/N ratio	qCN-1.2	rs1_1959903	1	1959903	1.31505e-06	-	-	LOC_Os01g04409	LOC_Os01g04409|OsWAK1 - OsWAK receptor-like cytoplasmic kinase OsWAK-RLCK, expressed	-
C/N ratio	qCN-1.2	rs1_2023817	1	2023817	-	-	1.56725e-06	LOC_Os01g04540	LOC_Os01g04540|serine/threonine-protein kinase At1g18390 precursor, putative, expressed	-
C/N ratio	qCN-1.2	rs1_2023819	1	2023819	-	-	1.56725e-06	LOC_Os01g04540	LOC_Os01g04540|serine/threonine-protein kinase At1g18390 precursor, putative, expressed	-
GNC	qNC-1.1	rs1_2730806	1	2730806	1.8505e-06	-	-	LOC_Os01g05720	LOC_Os01g05720|expressed protein	-
GNC	qNC-1.1	rs1_2934532	1	2934532	1.84985e-06	-	-	LOC_Os01g06150-LOC_Os01g06160	LOC_Os01g06150|expressed protein	LOC_Os01g06160|retrotransposon protein, putative, Ty3-gypsy subclass, expressed
GNC	qNC-1.1	rs1_2956867	1	2956867	1.38361e-06	-	-	LOC_Os01g06210-LOC_Os01g06220	LOC_Os01g06210|gibberellin receptor GID1L2, putative, expressed	LOC_Os01g06220|gibberellin receptor GID1L2, putative, expressed
GCC	qCC-1.1	rs1_18390016	1	18390016	-	-	3.95479e-06	LOC_Os01g33410	LOC_Os01g33410|transposon protein, putative, unclassified, expressed	-
GCC	qCC-2.1	rs2_32874306	2	32874306	-	-	3.45455e-06	LOC_Os02g53710-LOC_Os02g53720	LOC_Os02g53710|expressed protein	LOC_Os02g53720|phytosulfokine receptor precursor, putative, expressed
GCC	qCC-2.1	rs2_32881022	2	32881022	-	-	2.32163e-07	LOC_Os02g53710-LOC_Os02g53720	LOC_Os02g53710|expressed protein	LOC_Os02g53720|phytosulfokine receptor precursor, putative, expressed
GCC	qCC-2.1	rs2_32937627	2	32937627	-	-	2.86593e-06	LOC_Os02g53770	LOC_Os02g53770|tRNA synthetase class I, putative, expressed	-
GCC	qCC-2.2	rs2_33160172	2	33160172	-	-	1.00275e-06	LOC_Os02g54120	LOC_Os02g54120|CCR4-NOT transcription factor, putative, expressed	-
GCC	qCC-2.2	rs2_33173594	2	33173594	-	-	6.20063e-06	LOC_Os02g54130	LOC_Os02g54130|heat shock protein DnaJ, putative, expressed	-
GCC	qCC-2.2	rs2_33181368	2	33181368	-	-	1.62735e-06	LOC_Os02g54140-LOC_Os02g54150	LOC_Os02g54140|hsp20/alpha crystallin family protein, putative, expressed	LOC_Os02g54150|SAC domain containing protein, putative, expressed
GCC	qCC-2.2	rs2_33274475	2	33274475	-	-	1.1473e-06	LOC_Os02g54254-LOC_Os02g54270	LOC_Os02g54254|saccharopine dehydrogenase, putative, expressed	LOC_Os02g54270|retrotransposon protein, putative, unclassified, expressed
C/N ratio	qCN-3.1	rs3_34300823	3	34300823	-	1.66341e-06	-	LOC_Os03g60310-LOC_Os03g60340	LOC_Os03g60310|expressed protein	LOC_Os03g60340|leaf senescence related protein, putative, expressed
C/N ratio	qCN-3.1	rs3_34300894	3	34300894	-	2.10148e-06	-	LOC_Os03g60310-LOC_Os03g60340	LOC_Os03g60310|expressed protein	LOC_Os03g60340|leaf senescence related protein, putative, expressed
C/N ratio	qCN-4.1	rs4_32085258	4	32085258	-	1.9252e-06	-	LOC_Os04g53850	LOC_Os04g53850|leucoanthocyanidin reductase, putative, expressed	-
C/N ratio	qCN-5.1	rs5_19565967	5	19565967	1.1354e-06	-	-	LOC_Os05g33340	LOC_Os05g33340|transposon protein, putative, CACTA, En/Spm sub-class, expressed	-
GCC	qCC-5.1	rs5_19566944	5	19566944	-	1.43613e-06	-	LOC_Os05g33340	LOC_Os05g33340|transposon protein, putative, CACTA, En/Spm sub-class, expressed	-
C/N ratio	qCN-5.2	rs5_25521042	5	25521042	-	1.52338e-06	-	LOC_Os05g43880-LOC_Os05g43890	LOC_Os05g43880|gibberellin 2-beta-dioxygenase, putative, expressed	LOC_Os05g43890|expressed protein
GCC	qCC-5.2	rs5_29528782	5	29528782	2.15381e-07	-	-	LOC_Os05g51500	LOC_Os05g51500|eukaryotic translation initiation factor 5B, putative, expressed	-
GCC	qCC-5.2	rs5_29535929	5	29535929	1.84747e-06	-	-	LOC_Os05g51500-LOC_Os05g51510	LOC_Os05g51500|eukaryotic translation initiation factor 5B, putative, expressed	LOC_Os05g51510|protein phosphatase 2C, putative, expressed
GCC	qCC-5.2	rs5_29538109	5	29538109	1.82884e-07	-	-	LOC_Os05g51500-LOC_Os05g51510	LOC_Os05g51500|eukaryotic translation initiation factor 5B, putative, expressed	LOC_Os05g51510|protein phosphatase 2C, putative, expressed
GCC	qCC-5.2	rs5_29543155	5	29543155	1.86875e-06	-	-	LOC_Os05g51510-LOC_Os05g51520	LOC_Os05g51510|protein phosphatase 2C, putative, expressed	LOC_Os05g51520|expressed protein
GCC	qCC-5.2	rs5_29547419	5	29547419	2.06478e-07	-	-	LOC_Os05g51520	LOC_Os05g51520|expressed protein	-
GCC	qCC-5.2	rs5_29562689	5	29562689	7.43396e-08	-	-	LOC_Os05g51550-LOC_Os05g51560	LOC_Os05g51550|DNA binding protein, putative, expressed	LOC_Os05g51560|CK1_CaseinKinase_1.8 - CK1 includes the casein kinase 1 kinases, expressed
GCC	qCC-5.2	rs5_29570163	5	29570163	5.71729e-07	-	-	LOC_Os05g51550-LOC_Os05g51560	LOC_Os05g51550|DNA binding protein, putative, expressed	LOC_Os05g51560|CK1_CaseinKinase_1.8 - CK1 includes the casein kinase 1 kinases, expressed
GCC	qCC-5.2	rs5_29570173	5	29570173	1.09193e-06	-	-	LOC_Os05g51550-LOC_Os05g51560	LOC_Os05g51550|DNA binding protein, putative, expressed	LOC_Os05g51560|CK1_CaseinKinase_1.8 - CK1 includes the casein kinase 1 kinases, expressed
GCC	qCC-7.1	rs7_132127	7	132127	-	-	3.50969e-06	LOC_Os07g01230	LOC_Os07g01230|expressed protein	-
GCC	qCC-7.1	rs7_132177	7	132177	-	-	1.14631e-06	LOC_Os07g01230	LOC_Os07g01230|expressed protein	-
GCC	qCC-7.1	rs7_133432	7	133432	-	-	1.6442e-06	LOC_Os07g01230-LOC_Os07g01240	LOC_Os07g01230|expressed protein	LOC_Os07g01240|expressed protein
GCC	qCC-7.1	rs7_135579	7	135579	-	-	1.66594e-06	LOC_Os07g01240	LOC_Os07g01240|expressed protein	-
GCC	qCC-7.1	rs7_135796	7	135796	-	-	3.41711e-06	LOC_Os07g01240	LOC_Os07g01240|expressed protein	-
GCC	qCC-7.1	rs7_136568	7	136568	-	-	1.42044e-06	LOC_Os07g01240	LOC_Os07g01240|expressed protein	-
GCC	qCC-7.1	rs7_137613	7	137613	-	-	5.17736e-06	LOC_Os07g01240	LOC_Os07g01240|expressed protein	-
GCC	qCC-7.1	rs7_137864	7	137864	-	-	1.36892e-06	LOC_Os07g01240	LOC_Os07g01240|expressed protein	-
GCC	qCC-7.1	rs7_139196	7	139196	-	-	2.38342e-06	LOC_Os07g01240	LOC_Os07g01240|expressed protein	-
GCC	qCC-7.1	rs7_139929	7	139929	-	-	1.92435e-06	LOC_Os07g01240	LOC_Os07g01240|expressed protein	-
GCC	qCC-7.1	rs7_143786	7	143786	-	-	1.19703e-06	LOC_Os07g01240	LOC_Os07g01240|expressed protein	-
GCC	qCC-7.1	rs7_143897	7	143897	-	-	9.90579e-07	LOC_Os07g01240	LOC_Os07g01240|expressed protein	-
GCC	qCC-7.1	rs7_143934	7	143934	-	-	4.62651e-07	LOC_Os07g01240	LOC_Os07g01240|expressed protein	-
GCC	qCC-7.1	rs7_143957	7	143957	-	-	7.14677e-07	LOC_Os07g01240	LOC_Os07g01240|expressed protein	-
GCC	qCC-7.1	rs7_144233	7	144233	-	-	3.78756e-06	LOC_Os07g01240	LOC_Os07g01240|expressed protein	-
GCC	qCC-7.1	rs7_144396	7	144396	-	-	2.30989e-06	LOC_Os07g01240	LOC_Os07g01240|expressed protein	-
GCC	qCC-7.1	rs7_144397	7	144397	-	-	2.30989e-06	LOC_Os07g01240	LOC_Os07g01240|expressed protein	-
GCC	qCC-7.1	rs7_144402	7	144402	-	-	4.91992e-06	LOC_Os07g01240	LOC_Os07g01240|expressed protein	-
GCC	qCC-7.1	rs7_144411	7	144411	-	-	1.70728e-06	LOC_Os07g01240	LOC_Os07g01240|expressed protein	-
GCC	qCC-7.1	rs7_144422	7	144422	-	-	4.64677e-06	LOC_Os07g01240	LOC_Os07g01240|expressed protein	-
GCC	qCC-7.1	rs7_144536	7	144536	-	-	3.42011e-07	LOC_Os07g01240	LOC_Os07g01240|expressed protein	-
GCC	qCC-7.1	rs7_144626	7	144626	-	-	8.65185e-07	LOC_Os07g01240-LOC_Os07g01250	LOC_Os07g01240|expressed protein	LOC_Os07g01250|tobamovirus multiplication protein, putative, expressed
GCC	qCC-7.1	rs7_217848	7	217848	-	-	4.3199e-06	LOC_Os07g01340	LOC_Os07g01340|gibberellin 2-beta-dioxygenase 7, putative, expressed	-
C/N ratio	qCN-7.1	rs7_23515974	7	23515974	-	-	2.99479e-06	LOC_Os07g39280	LOC_Os07g39280|transporter-related, putative, expressed	-
C/N ratio	qCN-9.1	rs9_9222530	9	9222530	-	-	5.93163e-06	LOC_Os09g15190-LOC_Os09g15200	LOC_Os09g15190|expressed protein	LOC_Os09g15200|ankyrin repeat family protein, putative, expressed
C/N ratio	qCN-11.1	rs11_25603546	11	25603546	-	-	9.04896e-07	LOC_Os11g42510-LOC_Os11g42520	LOC_Os11g42510|tyrosine aminotransferase, putative, expressed	LOC_Os11g42520|DEFL34 - Defensin and Defensin-like DEFL family, expressed
