# Supplementary material for: Genome-Wide Association Analysis Dissects the Genetic Basis of the Grain Carbon and Nitrogen Contents in Milled Rice
Source: Rice (N Y). 2019 Dec 30;12:101. doi: 10.1186/s12284-019-0362-2 (PMC6937365; doi:10.1186/s12284-019-0362-2)
Supplement: Supplementary file 5 — Additional file 5 : Table S5. Association signals detected in a multi-locus GWAS for the GNC, GCC, and C/N ratio of milled rice [file 12284_2019_362_MOESM5_ESM.xlsx]

## Sheet: Table S5
Table S5. Association signals detected in a multi-locus GWAS for the GNC, GCC, and C/N ratio of milled rice
Trait	QTN	Chromosome	Position	QTN located gene ID (MSU 7.0)	LOD score	PVE (%)	Panels	QTLs detected by the single-locus GWAS	Known gene
GNC	rs1_5909992	1	5909992	LOC_Os01g11054-LOC_Os01g11070	4.0177	1.4555	XI
GNC	rs1_12497053	1	12497053	LOC_Os01g22220-LOC_Os01g22230	4.2699	3.1123	Whole
GNC	rs2_5772527	2	5772527	LOC_Os02g10870-LOC_Os02g10880	3.6973	1.1852	XI
GNC	rs2_7052435	2	7052435	LOC_Os02g13240	8.8895	3.8886	XI
GNC	rs2_23226389	2	23226389	LOC_Os02g38392-LOC_Os02g38410	7.8868	3.0616	XI
GNC	rs2_24557817	2	24557817	LOC_Os02g40480-LOC_Os02g40490	3.7399	9.7653	GJ
GNC	rs2_27505093	2	27505093	LOC_Os02g45270-LOC_Os02g45280	3.9072	7.6042	GJ
GNC	rs3_1305614	3	1305614	LOC_Os03g03100-LOC_Os03g03110	7.8028	3.0107	XI
GNC	rs3_6313893	3	6313893	LOC_Os03g12030-LOC_Os03g12040	3.6198	1.8854	XI
GNC	rs3_8084437	3	8084437	LOC_Os03g14820-LOC_Os03g14840	3.8784	1.7752	XI
GNC	rs3_8246543	3	8246543	LOC_Os03g15080-LOC_Os03g15090	5.6171	1.6951	Whole
GNC	rs3_10483938	3	10483938	LOC_Os03g18729	3.6513	4.8641	Whole
GNC	rs3_34120118	3	34120118	LOC_Os03g59980	5.7587	1.5096	XI
GNC	rs4_1971938	4	1971938	LOC_Os04g04230-LOC_Os04g04240	3.93~6.09	1.60~2.51	Whole, XI
GNC	rs4_30789977	4	30789977	LOC_Os04g51890-LOC_Os04g51900	3.53~9.98	0.87~3.41	Whole, XI
GNC	rs5_2128530	5	2128530	LOC_Os05g04550-LOC_Os05g04570	4.2203	1.6556	Whole
GNC	rs5_14016349	5	14016349	LOC_Os05g24230-LOC_Os05g24240	3.9968	1.4353	XI
GNC	rs5_16739127	5	16739127	LOC_Os05g28590	6.3052	2.3889	XI
GNC	rs5_17552857	5	17552857	LOC_Os05g30280-LOC_Os05g30300	6.8651	3.1981	XI
GNC	rs5_17810060	5	17810060	LOC_Os05g30740-LOC_Os05g30750	8.3224	5.0074	XI
GNC	rs5_23545278	5	23545278	LOC_Os05g40070-LOC_Os05g40080	5.096	3.8244	Whole
GNC	rs6_4241895	6	4241895	LOC_Os06g08550-LOC_Os06g08560	7.7364	4.8783	Whole
GNC	rs6_7813624	6	7813624	LOC_Os06g14030-LOC_Os06g14040	3.9633	1.4712	XI
GNC	rs6_23599588	6	23599588	LOC_Os06g39756-LOC_Os06g39750	5.23~5.75	2.48~2.79	Whole, XI
GNC	rs6_29030776	6	29030776	LOC_Os06g48010-LOC_Os06g48020	4.2488	1.579	Whole
GNC	rs7_1183148	7	1183148	LOC_Os07g03100-LOC_Os07g03110	8.9326	3.8012	Whole
GNC	rs7_14983593	7	14983593	LOC_Os07g26100-LOC_Os07g26110	3.82	2.3376	Whole
GNC	rs7_21223814	7	21223814	LOC_Os07g35480	9.5746	3.665	XI
GNC	rs7_26720430	7	26720430	LOC_Os07g44770	4.55~6.98	2.69~4.01	Whole, XI
GNC	rs8_24086000	8	24086000	LOC_Os08g38020-LOC_Os08g38030	3.8844	1.6139	XI
GNC	rs9_10516407	9	10516407	LOC_Os09g17140-LOC_Os09g17146	9.3484	3.8552	Whole
GNC	rs9_15597401	9	15597401	LOC_Os09g25970	5.1644	0.9454	XI
GNC	rs9_22222815	9	22222815	LOC_Os09g38630	4.1809	2.4715	Whole
GNC	rs10_1541341	10	1541341	LOC_Os10g03570	11.9797	6.9896	XI
GNC	rs10_1631265	10	1631265	LOC_Os10g03660	3.3472	1.7042	Whole
GNC	rs10_1890305	10	1890305	LOC_Os10g04090	4.9851	6.5505	Whole
GNC	rs10_9919522	10	9919522	LOC_Os10g19860-LOC_Os10g19880	3.1115	6.9965	GJ
GNC	rs10_11757656	10	11757656	LOC_Os10g22630	5.1135	1.7828	XI
GNC	rs10_13066285	10	13066285	LOC_Os10g25280-LOC_Os10g25290	5.7726	14.7921	GJ
GNC	rs11_16340445	11	16340445	LOC_Os11g28380	5.4122	3.4937	XI
GNC	rs11_23663232	11	23663232	LOC_Os11g39720-LOC_Os11g39730	5.7999	2.4731	XI
GNC	rs11_26468076	11	26468076	LOC_Os11g43810-LOC_Os11g43820	5.9091	2.7786	XI
GNC	rs12_703306	12	703306	LOC_Os12g02250	4.226	2.0278	XI
GNC	rs12_13858749	12	13858749	LOC_Os12g24290-LOC_Os12g24300	13.0607	6.9861	XI
GNC	rs12_18043581	12	18043581	LOC_Os12g30120	4.1902	2.207	Whole
GCC	rs1_2260795	1	2260795	LOC_Os01g04880	9.5012	16.4918	GJ
GCC	rs1_12389719	1	12389719	LOC_Os01g22050	3.5905	2.4262	XI
GCC	rs1_14377003	1	14377003	LOC_Os01g25402-LOC_Os01g25430	4.6909	5.2382	Whole
GCC	rs1_19297820	1	19297820	LOC_Os01g34920	3.8097	3.1956	XI
GCC	rs1_23822297	1	23822297	LOC_Os01g42010-LOC_Os01g42020	6.6921	6.3017	GJ
GCC	rs1_34560182	1	34560182	LOC_Os01g59740	3.8049	3.487	Whole
GCC	rs2_11942749	2	11942749	LOC_Os02g20270	4.8168	8.028	GJ
GCC	rs2_24573991	2	24573991	LOC_Os02g40514	4.37	4.3222	GJ
GCC	rs2_24630467	2	24630467	LOC_Os02g40610	4.8961	4.0521	GJ
GCC	rs2_27443396	2	27443396	LOC_Os02g45200-LOC_Os02g45210	3.6979	2.5808	XI
GCC	rs2_35080600	2	35080600	LOC_Os02g57250-LOC_Os02g57260	3.9175	3.5947	XI
GCC	rs3_5149599	3	5149599	LOC_Os03g10140-LOC_Os03g10150	4.2059	2.4935	Whole
GCC	rs4_20223533	4	20223533	LOC_Os04g33450	3.8608	4.6291	GJ		GIF1; OsCIN2
GCC	rs4_31125753	4	31125753	LOC_Os04g52380-LOC_Os04g52390	4.2456	2.7291	XI
GCC	rs5_1598768	5	1598768	LOC_Os05g03680	4.0782	3.2067	XI
GCC	rs5_3647265	5	3647265	LOC_Os05g06970	3.5632	5.5569	GJ
GCC	rs5_17151868	5	17151868	LOC_Os05g29676	3.9714	5.4597	Whole
GCC	rs5_19498804	5	19498804	LOC_Os05g33260-LOC_Os05g33270	6.2109	5.7777	Whole	qCC-5.1
GCC	rs6_4921838	6	4921838	LOC_Os06g09650-LOC_Os06g09660	4.9962	3.7103	XI
GCC	rs6_23736034	6	23736034	LOC_Os06g39912	3.7216	2.9305	GJ
GCC	rs7_26582927	7	26582927	LOC_Os07g44520	3.663	4.5385	XI
GCC	rs8_10450358	8	10450358	LOC_Os08g17070	3.5783	2.8071	XI
GCC	rs8_10779078	8	10779078	LOC_Os08g17630-LOC_Os08g17640	3.5788	2.6832	Whole
GCC	rs8_17182527	8	17182527	LOC_Os08g28140-LOC_Os08g28150	3.2221	1.3423	Whole
GCC	rs8_19852504	8	19852504	LOC_Os08g32000-LOC_Os08g32010	5.2237	3.2766	Whole
GCC	rs8_27542696	8	27542696	LOC_Os08g43540-LOC_Os08g43550	3.8195	5.2049	XI
GCC	rs9_6208708	9	6208708	LOC_Os09g11200	4.4231	2.7697	XI
GCC	rs11_26973361	11	26973361	LOC_Os11g44600	4.7935	3.8994	XI
GCC	rs11_27386990	11	27386990	LOC_Os11g45250	3.7203	1.4107	Whole
GCC	rs11_27397758	11	27397758	LOC_Os11g45270-LOC_Os11g45280	4.7476	4.4662	GJ
GCC	rs12_2313730	12	2313730	LOC_Os12g05220	4.3612	4.4533	XI
GCC	rs12_6123609	12	6123609	LOC_Os12g11340-LOC_Os12g11360	4.0136	2.174	Whole
GCC	rs12_14573702	12	14573702	LOC_Os12g25300-LOC_Os12g25310	3.7645	6.2202	GJ
GCC	rs12_26146670	12	26146670	LOC_Os12g42180-LOC_Os12g42190	4.829	5.4537	Whole
C/N ratio	rs1_8804096	1	8804096	LOC_Os01g15640-LOC_Os01g15650	3.0343	4.3961	GJ
C/N ratio	rs1_11524585	1	11524585	LOC_Os01g20710	4.5526	1.9745	XI
C/N ratio	rs1_22344670	1	22344670	LOC_Os01g39600-LOC_Os01g39630	4.0166	2.0214	XI
C/N ratio	rs1_36113673	1	36113673	LOC_Os01g62390-LOC_Os01g62400	6.6286	2.6515	XI
C/N ratio	rs2_5616029	2	5616029	LOC_Os02g10660-LOC_Os02g10670	4.0506	2.4088	Whole
C/N ratio	rs2_5638302	2	5638302	LOC_Os02g10700-LOC_Os02g10710	5.0654	1.5814	XI
C/N ratio	rs2_5828398	2	5828398	LOC_Os02g10970	4.7935	1.9956	XI
C/N ratio	rs2_7052435	2	7052435	LOC_Os02g13240	5.0642	3.39	XI
C/N ratio	rs2_8588067	2	8588067	LOC_Os02g15340-LOC_Os02g15350	3.8159	2.3299	Whole
C/N ratio	rs2_8768355	2	8768355	LOC_Os02g15610	5.4159	1.8981	XI
C/N ratio	rs2_33847867	2	33847867	LOC_Os02g55280-LOC_Os02g55290	4.0843	1.562	XI
C/N ratio	rs3_1297681	3	1297681	LOC_Os03g03080-LOC_Os03g03100	5.3678	6.6	GJ
C/N ratio	rs3_1471050	3	1471050	LOC_Os03g03420-LOC_Os03g03430	3.4613	1.1092	XI
C/N ratio	rs3_8084437	3	8084437	LOC_Os03g14820-LOC_Os03g14840	4.156	2.9398	Whole
C/N ratio	rs3_15839039	3	15839039	LOC_Os03g27610-LOC_Os03g27630	5.9687	3.4102	XI
C/N ratio	rs4_1254088	4	1254088	LOC_Os04g03050	5.8602	1.8647	Whole
C/N ratio	rs4_6030182	4	6030182	LOC_Os04g11080	5.1918	2.5798	XI
C/N ratio	rs4_21835411	4	21835411	LOC_Os04g35830	4.5402	2.1652	XI
C/N ratio	rs5_7300577	5	7300577	LOC_Os05g12710-LOC_Os05g12720	3.7969	1.9496	XI
C/N ratio	rs5_14944416	5	14944416	LOC_Os05g25690-LOC_Os05g25710	3.412	2.4215	Whole
C/N ratio	rs5_15868870	5	15868870	LOC_Os05g27304	6.0484	2.9352	XI
C/N ratio	rs5_17552857	5	17552857	LOC_Os05g30280-LOC_Os05g30300	4.5942	3.6065	XI
C/N ratio	rs5_18622047	5	18622047	LOC_Os05g31950-LOC_Os05g31970	5.5344	2.2074	Whole
C/N ratio	rs5_25521042	5	25521042	LOC_Os05g43880-LOC_Os05g43890	3.0611	1.4805	XI	qCN-5.2
C/N ratio	rs6_7739418	6	7739418	LOC_Os06g13890	6.0543	5.2377	Whole		PFPβ
C/N ratio	rs6_7813624	6	7813624	LOC_Os06g14030-LOC_Os06g14040	3.6805	1.9554	XI
C/N ratio	rs6_10340392	6	10340392	LOC_Os06g17830	3.3247	8.1614	GJ
C/N ratio	rs6_20991340	6	20991340	LOC_Os06g35950-LOC_Os06g35960	4.8209	1.5976	XI
C/N ratio	rs6_22033745	6	22033745	LOC_Os06g37310	3.8088	2.1197	XI
C/N ratio	rs7_20814488	7	20814488	LOC_Os07g34740	4.351	7.6785	GJ
C/N ratio	rs7_26969448	7	26969448	LOC_Os07g45170-LOC_Os07g45180	9.3681	2.5014	XI
C/N ratio	rs8_2085906	8	2085906	LOC_Os08g04280	6.3415	2.4426	XI
C/N ratio	rs8_2242107	8	2242107	LOC_Os08g04530-LOC_Os08g04540	4.1948	1.9138	Whole
C/N ratio	rs8_10043281	8	10043281	LOC_Os08g16420-LOC_Os08g16430	7.1819	1.7914	Whole
C/N ratio	rs8_19484996	8	19484996	LOC_Os08g31480-LOC_Os08g31510	3.2468	1.8148	Whole
C/N ratio	rs8_24086000	8	24086000	LOC_Os08g38020-LOC_Os08g38030	4.5831	2.2499	XI
C/N ratio	rs8_27304101	8	27304101	LOC_Os08g43170	6.4737	5.5362	Whole
C/N ratio	rs9_9966965	9	9966965	LOC_Os09g16300-LOC_Os09g16320	4.1579	7.468	GJ
C/N ratio	rs9_15712681	9	15712681	LOC_Os09g26110	5.8645	2.5244	Whole
C/N ratio	rs9_15725513	9	15725513	LOC_Os09g26110-LOC_Os09g26120	10.7524	3.5743	XI
C/N ratio	rs10_1541341	10	1541341	LOC_Os10g03570	6.83~7.61	4.55~5.49	Whole, XI
C/N ratio	rs10_11757656	10	11757656	LOC_Os10g22630	3.1175	1.5394	XI
C/N ratio	rs10_13054571	10	13054571	LOC_Os10g25260	7.3796	5.2588	Whole		OsAlaAT1; AlaAT
C/N ratio	rs10_14573381	10	14573381	LOC_Os10g28060-LOC_Os10g28070	3.2954	1.7963	Whole
C/N ratio	rs11_10179229	11	10179229	LOC_Os11g18080-LOC_Os11g18100	5.2454	7.6721	GJ
C/N ratio	rs11_24869613	11	24869613	LOC_Os11g41450	7.5361	3.5811	Whole
C/N ratio	rs11_25603546	11	25603546	LOC_Os11g42510	5.3869	7.668	GJ	qCN-11.1
C/N ratio	rs11_27572904	11	27572904	LOC_Os11g45540	3.2576	3.1506	XI
C/N ratio	rs12_249429	12	249429	LOC_Os12g01390	4.2373	2.7498	Whole
C/N ratio	rs12_730779	12	730779	LOC_Os12g02300-LOC_Os12g02310	5.884	2.5565	Whole
C/N ratio	rs12_6205854	12	6205854	LOC_Os12g11490	5.431	5.3579	XI
XI: Xian/Indica; GJ: Geng/Japonica
