# Supplementary material for: Genome-Wide Association Analysis Dissects the Genetic Basis of the Grain Carbon and Nitrogen Contents in Milled Rice
Source: Rice (N Y). 2019 Dec 30;12:101. doi: 10.1186/s12284-019-0362-2 (PMC6937365; doi:10.1186/s12284-019-0362-2)
Supplement: Supplementary file 6 — Additional file 6 : Table S6. Comparison of the GNC, GCC, and C/N ratio among the haplotypes of 239 annotated genes within 16 QTLs detected in a single-locus GWAS [file 12284_2019_362_MOESM6_ESM.xlsx]

## Sheet: Table S6
Table S6. Comparison of the GNC, GCC, and C/N ratio among the haplotypes of 239 annotated genes within 16 QTLs detected in a single-locus GWAS
Trait	QTL	RAP_Locus	MSU_Locus	Chromosome	Start (bp)	End (bp)	Candidate gene or not (ANOVA_P_value < 0.05 & different Duncan group between high value and low value haplotypes)	Number_of_Haplotype	ANOVA_p_value	Mean_DI	High value_HapID	High value_Hap_Mean	Duncan_group_of_Hap with high value	Low value_HapID	Low value_Hap_Mean	Duncan_group_of_Hap with low value	RAP_Locus_Annotation	MSU_Locus_Annotation	KEGG pathway
Grain nitrogen content (GNC) in milled rice	qNC-1.1	Os01g0154600	LOC_Os01g06150	chr01	2930802	2932886	No	5	0.47	1.39315	5	1.45435	a	4	1.30788	a	Protein of unknown function DUF674 domain containing protein.	expressed protein	-
		Os01g0154950	None	chr01	2954510	2956849	No	6	0.53	1.38659	4	1.49882	a	6	1.31455	b	Hypothetical gene.	-	-
		Os01g0155000	LOC_Os01g06220	chr01	2957166	2958439	No	3	0.25	1.38902	1	1.39438	a	3	1.30333	a	Alpha/beta hydrolase fold-3 domain containing protein.	gibberellin receptor GID1L2, putative, expressed	-
		Os01g0155100	LOC_Os01g06230	chr01	2961194	2961469	Yes	4	2.9e-05	1.39257	2	1.4895	a	4	1.32982	b	SMALL AUXIN-UP RNA 1	OsSAUR1 - Auxin-responsive SAUR gene family member, expressed	-
		Os01g0155200	LOC_Os01g06240	chr01	2962422	2964972	Yes	6	9.8e-08	1.39381	6	1.58	a	4	1.32309	b	Similar to H0525E10.8 protein.	protein kinase, putative, expressed	-
		Os01g0155300	LOC_Os01g06250	chr01	2966314	2967346	No	5	6.9e-05	1.38569	2	1.50824	a	1	1.35386	a	Similar to dirigent-like protein.	dirigent, putative, expressed	-
Grain carbon content (GCC) in milled rice	qCC-1.1	Os01g0516900	LOC_Os01g33240	chr01	18306492	18335584	No	8	0.18	39.2971	3	39.9161	a	8	38.1083	b	ABC transporter-like domain containing protein.	transposon protein, putative, unclassified, expressed	-
		Os01g0517150	None	chr01	18338845	18339198	No	3	0.8	39.2944	1	39.3753	a	2	39.216	a	-	-	-
		Os01g0517300	None	chr01	18341485	18341787	No	3	0.76	39.2432	1	39.3367	a	2	39.1659	a	-	-	-
		Os01g0517500	LOC_Os01g33300	chr01	18352836	18354506	No	4	0.97	39.2381	3	39.3094	a	4	39.1133	a	Similar to Polygalacturonase (Fragment).	polygalacturonase, putative, expressed	-
		Os01g0517800	LOC_Os01g33350	chr01	18364957	18366441	No	3	0.11	39.2304	2	39.3486	a	3	37.8625	b	Hypothetical conserved gene.	zinc-binding protein, putative, expressed	-
		Os01g0517850	LOC_Os01g33360	chr01	18370364	18370909	No	4	0.25	39.2615	2	39.3831	a	4	37.7091	a	-	DnaK family protein, putative, expressed	-
		Os01g0517900	LOC_Os01g33360	chr01	18370910	18372056	No	3	0.88	39.2721	1	39.3332	a	2	39.2119	a	Similar to Luminal binding protein.	DnaK family protein, putative, expressed	-
		Os01g0518000	LOC_Os01g33370	chr01	18374765	18376668	No	3	0.53	39.2255	3	39.554	a	1	39.1497	a	Protein of unknown function DUF597 family protein.	zinc-binding protein, putative, expressed	-
		Os01g0518200	LOC_Os01g33390	chr01	18384204	18384738	No	4	0.81	39.2893	1	39.3566	a	4	38.62	a	-	expressed protein	-
		Os01g0518300	LOC_Os01g33400	chr01	18386243	18386927	No	11	0.019	39.1905	16	40.36	a	2	38.6186	a	Conserved hypothetical protein.	helix-loop-helix DNA-binding domain containing protein, expressed	-
		Os01g0518400	LOC_Os01g33410	chr01	18390223	18394126	No	3	0.91	39.3132	1	39.35	a	3	39.2412	a	Similar to Transposon protein.	transposon protein, putative, unclassified, expressed	-
		Os01g0518500	LOC_Os01g33420	chr01	18394242	18401686	No	4	0.27	39.2878	1	39.4593	a	3	39.0052	a	Glycoside hydrolase, family 27 protein.	glycosyl hydrolase family protein 27, putative, expressed	-
	qCC-2.1	Os02g0775900	LOC_Os02g53580	chr02	32778200	32778764	No	2	0.079	39.3093	2	39.5758	a	1	39.187	a	Conserved hypothetical protein.	expressed protein	-
		Os02g0776000	LOC_Os02g53590	chr02	32779984	32780424	Yes	2	0.01	39.2826	1	39.3626	a	2	38.4131	b	-	DEFL71 - Defensin and Defensin-like DEFL family, expressed	-
		Os02g0776301	None	chr02	32787348	32787905	No	2	0.058	39.2222	2	39.5098	a	1	39.0926	a	-	-	-
		Os02g0776400	LOC_Os02g53620	chr02	32794229	32798340	Yes	4	0.0058	39.2626	2	39.5523	a	4	37.2615	b	Similar to nuclear transcription factor Y subunit A-3.	nuclear transcription factor Y subunit, putative, expressed	-
		Os02g0776600	LOC_Os02g53660	chr02	32822838	32823749	Yes	4	0.027	39.2052	4	40.0019	a	3	38.5346	c	Hypothetical conserved gene.	expressed protein	-
		Os02g0776700	LOC_Os02g53670	chr02	32827846	32832767	No	4	0.051	39.2608	4	40	a	3	38.4882	b	Similar to Single myb histone 6.	MYB family transcription factor, putative, expressed	-
		Os02g0776800	LOC_Os02g53680	chr02	32832832	32836481	No	5	0.43	39.2218	4	39.7467	a	5	38.5941	a	Replication protein A 70 kDa, Meiotic and somatic DNA repair	RPA1A - Putative single-stranded DNA binding complex subunit 1, expressed	osa03030 | DNA replication
		Os02g0776850	None	chr02	32839372	32839701	No	4	0.37	39.2265	4	39.5309	a	3	38.6654	a	-	-	-
		Os02g0776900	LOC_Os02g53690	chr02	32840364	32842456	Yes	6	0.0046	39.2512	6	40.5556	a	3	38.3702	c	Transcription activator, Gibberellin (GA)-induced stem elongation	growth regulating factor protein, putative, expressed	-
		Os02g0777100	LOC_Os02g53700	chr02	32858853	32870397	No	3	0.15	39.2377	2	39.573	a	4	38.8571	a	DENN domain containing protein.	DENN domain containing protein, expressed	-
		Os02g0777400	LOC_Os02g53720	chr02	32886861	32889740	No	5	0.5	39.275	3	39.8412	a	5	39.0308	a	Similar to ER (ERECTA); transmembrane receptor protein kinase.	phytosulfokine receptor precursor, putative, expressed	-
		Os02g0777700	LOC_Os02g53740	chr02	32907207	32913700	No	7	0.4	39.2894	5	40.025	a	11	37.9333	b	Similar to XI-I (Myosin-like protein XI-I); motor/ protein binding.	XI-I, putative, expressed	-
		Os02g0777800	LOC_Os02g53750	chr02	32915472	32918514	No	3	0.7	39.2561	2	39.7136	a	1	39.2365	a	Protein kinase, catalytic domain domain containing protein.	tyrosine protein kinase domain containing protein, putative, expressed	-
		Os02g0778100	None	chr02	32932926	32933443	No	11	0.078	39.1868	6	39.7771	a	7	37.705	b	-	-	-
		Os02g0778200	LOC_Os02g53770	chr02	32934164	32945149	No	4	0.43	39.2833	2	39.5226	a	4	38.6273	a	Isoleucyl-tRNA synthetase domain containing protein.	tRNA synthetase class I, putative, expressed	osa00970 | Aminoacyl-tRNA biosynthesis
		Os02g0778300	LOC_Os02g53780	chr02	32945678	32950731	No	2	0.1	39.2771	2	39.5279	a	1	39.1634	a	Conserved hypothetical protein.	expressed protein	-
		Os02g0778400	LOC_Os02g53790	chr02	32951771	32955071	No	4	0.1	39.2866	3	40.2812	a	1	39.1274	a	Similar to UMP/CMP kinase a (EC 2.7.1.48).	adenylate kinase, putative, expressed	osa00240 | Pyrimidine metabolism
	qCC-2.2	Os02g0782200	LOC_Os02g54120	chr02	33159664	33168993	No	3	0.084	39.2651	2	39.5259	a	3	38.5775	b	Similar to NOT2/NOT3/NOT5 family protein, expressed.	CCR4-NOT transcription factor, putative, expressed	osa03018 | RNA degradation
		Os02g0782300	LOC_Os02g54130	chr02	33170108	33175595	No	5	0.38	39.2697	2	39.5936	a	3	38.7705	a	Similar to Heat shock-like protein.	heat shock protein DnaJ, putative, expressed	-
		Os02g0782366	None	chr02	33170168	33170560	No	4	0.48	39.2675	2	39.4573	a	3	38.793	a	Hypothetical genes.	-	-
		Os02g0782432	None	chr02	33173782	33174954	No	7	0.37	39.3095	2	39.6472	a	4	38.5231	a	-	-	-
		Os02g0782500	LOC_Os02g54140	chr02	33179489	33180405	No	3	0.35	39.2554	2	39.4723	a	1	39.1502	a	Similar to Small heat stress protein class CIII.	hsp20/alpha crystallin family protein, putative, expressed	osa04141 | Protein processing in endoplasmic reticulum
		Os02g0782550	None	chr02	33179607	33180241	No	3	0.32	39.2591	2	39.4763	a	1	39.1511	a	Hypothetical protein.	-	-
		Os02g0782600	LOC_Os02g54150	chr02	33194536	33198569	No	4	0.33	39.2955	1	39.3667	a	2	38.6083	a	Synaptojanin, N-terminal domain containing protein.	SAC domain containing protein, putative, expressed	-
		Os02g0782700	LOC_Os02g54160	chr02	33199818	33202681	No	4	0.29	39.2503	2	39.5142	a	4	38.7	a	AP2/ERF transcription factor, Defense response, Abiotic stress response	AP2 domain containing protein, expressed	-
		Os02g0782900	LOC_Os02g54180	chr02	33220361	33221120	No	3	0.29	39.2673	2	39.4786	a	3	38.9265	a	Conserved hypothetical protein.	expressed protein	-
		Os02g0783000	LOC_Os02g54190	chr02	33221378	33223595	Yes	5	0.021	39.3664	5	41.2	a	1	38.5826	b	Similar to Pectin methylesterase 5 (Fragment).	pectinesterase, putative, expressed	-
		Os02g0783050	None	chr02	33221713	33223163	Yes	13	0.0063	39.3187	4	40.5141	a	9	38.1538	b	Hypothetical gene.	-	-
		Os02g0783100	LOC_Os02g54200	chr02	33224109	33227677	No	9	0.073	39.3431	7	41.0636	a	3	38.7029	b	Mitochodrial transcription termination factor-related family protein.	mitochondrial transcription termination factor family protein, putative, expressed	-
		Os02g0783350	None	chr02	33246700	33247077	No	8	0.063	39.2519	6	40.9154	a	5	38.2952	b	-	-	-
		Os02g0783600	LOC_Os02g54240	chr02	33249801	33251102	Yes	10	0.038	39.299	9	42.1	a	11	38.72	b	F-box protein 111	OsFBX62 - F-box domain containing protein, expressed	-
		Os02g0783625	LOC_Os02g54254	chr02	33253386	33257355	No	2	0.99	39.2891	2	39.3	a	1	39.2888	a	Similar to Lysine ketoglutarate reductase/saccharopine dehydrogenase.	saccharopine dehydrogenase, putative, expressed	osa00310 | Lysine degradation
	qCC-5.1	Os05g0400500	LOC_Os05g33220	chr05	19480823	19482167	No	3	0.02	39.2749	3	39.9167	a	1	39.1145	a	Similar to plasma membrane associated protein.	AWPM-19-like membrane family protein, putative, expressed	-
		Os05g0400600	LOC_Os05g33230	chr05	19482867	19488407	Yes	5	0.0018	39.3685	6	40.6611	a	1	39.0778	b	Cobalt transport protein family protein.	cobalt ion transporter, putative, expressed	-
		Os05g0400700	LOC_Os05g33240	chr05	19488438	19490587	No	2	0.71	39.2715	1	39.2764	a	2	38.975	a	Similar to DNA-directed RNA polymerase II 19 kDa polypeptide (EC 2.7.7.6) (RNA polymerase II subunit 5).	DNA-directed RNA polymerase II subunit RPB7, putative, expressed	osa00230 | Purine metabolism
		Os05g0400800	LOC_Os05g33260	chr05	19490677	19497282	No	3	0.021	39.2534	2	39.782	a	3	38.9606	a	Similar to 1-(5-phosphoribosyl)-5-[(5-phosphoribosylamino)methylideneamino] imidazole-4-carboxamide isomerase, chloroplast precursor (EC 5.3.1.16) (Phosphoribosylformimino-5-aminoimidazole carboxamide ribotide isomerase) (5-proFAR isomerase) (BBM II).	1-5-phosphoribosyl-5-5-phosphoribosylaminomethylideneaminoimidazole-4-carboxamide isomerase, chloroplast precursor, putative, expressed	osa00340 | Histidine metabolism
		Os05g0401000	LOC_Os05g33270	chr05	19503109	19507187	No	5	0.47	39.257	4	39.75	a	2	39.0894	a	Lipase, GDSL domain containing protein.	GDSL-like lipase/acylhydrolase, putative, expressed	-
		Os05g0401100	LOC_Os05g33280	chr05	19507539	19508996	No	6	0.17	39.2376	3	40.1222	a	6	38.6846	a	Protein of unknown function DUF477 family protein.	thylakoid lumen protein, putative, expressed	-
		Os05g0401200	LOC_Os05g33290	chr05	19510003	19514138	No	3	0.77	39.2603	3	39.6143	a	2	39.1936	a	Similar to predicted protein.	uncharacterized conserved membrane protein specific to cyanobacteria, putative, expressed	-
		Os05g0401300	LOC_Os05g33300	chr05	19514302	19517416	Yes	6	0.0049	39.2287	2	39.7539	a	5	37.9818	b	Mog1/PsbP, alpha/beta/alpha sandwich domain containing protein.	tat pathway signal sequence family protein, expressed	-
		Os05g0402300	LOC_Os05g33360	chr05	19588424	19590720	No	3	0.096	39.2744	2	40.1442	a	3	38.95	a	Uncharacterised protein family UPF0005 domain containing protein.	transmembrane BAX inhibitor motif-containing protein, putative, expressed	-
		Os05g0402400	None	chr05	19591778	19592017	Yes	4	0.015	39.2748	4	40.5	a	3	38.7867	b	-	-	-
		Os05g0402700	LOC_Os05g33380	chr05	19606771	19608914	No	3	0.52	39.2668	3	39.7211	a	1	39.1643	a	Similar to Fructose-bisphosphate aldolase, cytoplasmic isozyme (EC 4.1.2.13).	fructose-bisphospate aldolase isozyme, putative, expressed	osa00010 | Glycolysis / Gluconeogenesis
		Os05g0402800	LOC_Os05g33390	chr05	19609681	19619904	No	5	0.097	39.235	2	39.7294	a	1	39.052	a	Similar to p-type ATPase transporter.	cation-transporting ATPase, putative, expressed	-
		Os05g0402900	LOC_Os05g33400	chr05	19631965	19633439	Yes	4	0.012	39.2094	3	39.7879	a	2	38.8411	b	Similar to EDGP.	basic 7S globulin precursor, putative, expressed	-
		Os05g0403000	LOC_Os05g33410	chr05	19634463	19635893	No	3	0.36	39.278	3	40.2231	a	1	39.1848	a	Peptidase aspartic, catalytic domain containing protein.	xylanase inhibitor, putative, expressed	-
		Os05g0403100	LOC_Os05g33420	chr05	19638874	19640194	No	3	0.29	39.257	2	39.3313	a	3	38.725	a	Peptidase A1 domain containing protein.	xyloglucanase inhibitor, putative, expressed	-
		Os05g0403200	None	chr05	19639074	19640220	Yes	4	0.0054	39.2736	4	40.1571	a	2	38.8622	b	Hypothetical protein.	-	-
		Os05g0403300	LOC_Os05g33430	chr05	19645657	19647395	Yes	4	0.022	39.2644	3	39.822	a	2	38.8356	b	Peptidase A1 domain containing protein.	xyloglucanase inhibitor, putative, expressed	-
		Os05g0403400	LOC_Os05g33440	chr05	19649766	19651093	Yes	2	0.011	39.2793	2	39.7629	a	1	39.1375	b	Mitochodrial transcription termination factor-related family protein.	mTERF domain containing protein, expressed	-
		Os05g0403600	LOC_Os05g33460	chr05	19658396	19659878	No	4	0.0059	39.2448	3	39.8519	a	4	38.5091	a	Mitochodrial transcription termination factor-related family protein.	mTERF domain containing protein, expressed	-
		Os05g0404000	LOC_Os05g33500	chr05	19678186	19680083	Yes	19	0.016	39.2567	11	40.3438	a	20	37.7154	c	Mitochodrial transcription termination factor-related family protein.	mTERF domain containing protein, expressed	-
	qCC-5.2	Os05g0591300	LOC_Os05g51350	chr05	29449189	29450550	No	11	0.97	39.3153	9	39.9308	a	4	38.9952	a	-	CDR1, putative, expressed	-
		Os05g0591400	LOC_Os05g51360	chr05	29455559	29457153	No	10	0.91	39.2319	7	39.8296	a	5	38.6667	a	Control of plant biomass and spikelet number	DnaK family protein, putative, expressed	osa03060 | Protein export
		Os05g0591500	LOC_Os05g51380	chr05	29460032	29464249	No	2	0.98	39.2925	2	39.3067	a	1	39.2919	a	Similar to Cysteine synthase.	expressed protein	-
		Os05g0591550	None	chr05	29466185	29466905	No	6	0.76	39.2938	2	39.4634	a	6	38.6	a	Conserved hypothetical protein.	-	-
		Os05g0591575	None	chr05	29466482	29466756	No	9	0.06	39.281	9	39.8964	a	7	38.3682	b	-	-	-
		Os05g0591600	LOC_Os05g51390	chr05	29470011	29474250	No	2	0.97	39.276	1	39.2773	a	2	39.2645	a	Similar to Carboxy-lyase.	uncharacterized protein PA4923, putative, expressed	-
		Os05g0591700	None	chr05	29470193	29471264	No	4	0.23	39.2954	3	39.3794	a	4	37.7857	b	Hypothetical protein.	-	-
		Os05g0591800	LOC_Os05g51400	chr05	29482551	29485096	No	3	0.32	39.2401	2	39.5204	a	3	39.107	a	Protein kinase, catalytic domain domain containing protein.	protein kinase APK1B, chloroplast precursor, putative, expressed	-
		Os05g0591850	None	chr05	29482632	29484973	No	3	0.34	39.252	2	39.5149	a	3	38.9417	a	Hypothetical protein.	-	-
		Os05g0591900	LOC_Os05g51420	chr05	29486800	29492176	No	7	0.98	39.2559	7	39.8	a	6	39.1143	a	Hypothetical gene.	hypersensitive-induced response protein, putative, expressed	-
		Os05g0591950	LOC_Os05g51430	chr05	29492938	29493480	No	3	0.72	39.252	2	39.3583	a	3	39.1089	a	-	expressed protein	-
		Os05g0592000	LOC_Os05g51440	chr05	29494549	29495754	No	4	0.85	39.3528	2	39.3833	a	4	38.7437	a	Hypothetical conserved gene.	hsp20/alpha crystallin family protein, putative, expressed	-
		Os05g0592100	LOC_Os05g51450	chr05	29495935	29499457	No	3	0.88	39.2653	3	39.3519	a	1	39.2235	a	Peptidase S14, ClpP family protein.	OsClp8 - Putative Clp protease homologue, expressed	-
		Os05g0592300	LOC_Os05g51470	chr05	29507007	29509972	No	3	0.77	39.2892	2	39.3948	a	1	39.2295	a	Protein of unknown function DUF1637 family protein.	2-aminoethanethiol dioxygenase, putative, expressed	osa00430 | Taurine and hypotaurine metabolism
		Os05g0592500	LOC_Os05g51490	chr05	29520232	29527462	No	4	0.35	39.283	3	40.28	a	1	39.2048	a	SIT4 phosphatase-associated protein family protein.	SIT4 phosphatase-associated protein domain containing protein, expressed	-
		Os05g0592600	LOC_Os05g51500	chr05	29528780	29534681	Yes	6	0.027	39.2773	6	41.5154	a	1	39.0534	b	Translation initiation factor 2 related domain containing protein.	eukaryotic translation initiation factor 5B, putative, expressed	osa03013 | RNA transport
		Os05g0592800	LOC_Os05g51510	chr05	29538446	29542019	No	2	0.45	39.2568	1	39.268	a	2	38.7437	a	Splicing variant of protein phosphatase 2C 53	protein phosphatase 2C, putative, expressed	osa04075 | Plant hormone signal transduction
		Os05g0593000	LOC_Os05g51520	chr05	29545102	29546639	No	9	0.64	39.2871	8	39.6278	a	4	38.7106	a	Phospholipase A2, active site domain containing protein.	expressed protein	-
		Os05g0593150	None	chr05	29547868	29550160	No	3	0.4	39.2698	2	39.4478	a	3	39.0304	a	Hypothetical gene.	-	-
		Os05g0593200	LOC_Os05g51540	chr05	29552673	29554019	No	3	0.9	39.2759	2	39.3411	a	3	39.1313	a	Conserved hypothetical protein.	expressed protein	-
		Os05g0593300	LOC_Os05g51550	chr05	29554792	29559818	No	3	0.63	39.2557	3	39.4942	a	2	39.195	a	Conserved hypothetical protein.	DNA binding protein, putative, expressed	-
		Os05g0593550	None	chr05	29563935	29566473	Yes	3	0.029	39.2963	3	40.6182	a	1	39.1558	b	Hypothetical conserved gene.	-	-
		Os05g0593800	LOC_Os05g51560	chr05	29571146	29575990	No	3	0.39	39.254	2	39.3905	a	3	38.5176	a	Similar to Dual specificity kinase 1.	CK1_CaseinKinase_1.8 - CK1 includes the casein kinase 1 kinases, expressed	-
		Os05g0593900	LOC_Os05g51570	chr05	29579051	29580572	No	6	0.36	39.2856	5	40.4429	a	1	39.1657	a	Similar to C13 endopeptidase NP1 precursor.	vacuolar-processing enzyme precursor, putative, expressed	-
	qCC-7.1	Os07g0102100	LOC_Os07g01214	chr07	122255	127934	No	4	0.16	39.2411	4	39.6863	a	3	39.045	a	Similar to Potassium transporter 22.	transposon protein, putative, unclassified, expressed	-
		Os07g0102150	None	chr07	126296	127477	No	5	0.2	39.2378	4	39.7617	a	1	39.0445	a	Hypothetical protein.	-	-
		Os07g0102200	LOC_Os07g01230	chr07	128713	131371	No	7	0.29	39.2793	2	39.6438	a	7	38.05	a	Conserved hypothetical protein.	expressed protein	-
		Os07g0102300	LOC_Os07g01240	chr07	134173	143578	No	4	0.14	39.2828	4	39.9143	a	2	39.0491	a	Glycophosphatidylinositol (GPI)-anchored membrane protein, Regulation of leaf rolling, Maintenance of cell wall formation, epidermal integrity and water homeostasis	expressed protein	-
		Os07g0102400	LOC_Os07g01250	chr07	147148	150184	Yes	4	0.019	39.2575	6	40.6364	a	1	39.0272	b	Protein of unknown function DUF1084 family protein.	tobamovirus multiplication protein, putative, expressed	-
		Os07g0102500	LOC_Os07g01260	chr07	154906	158601	Yes	9	0.02	39.3777	8	40.7632	a	13	38.2	c	Lupus La protein family protein.	la domain containing protein, expressed	-
		Os07g0102700	LOC_Os07g01270	chr07	169892	172912	No	5	0.54	39.526	2	40.32	a	9	38.3	a	-	transposon protein, putative, unclassified, expressed	-
		Os07g0102800	LOC_Os07g01280	chr07	173742	176597	No	10	0.29	39.4482	5	40.5	a	17	37.4077	b	-	expressed protein	-
		Os07g0103000	LOC_Os07g01300	chr07	182515	183243	No	5	0.1	39.2118	5	39.9472	a	3	38.9294	b	Similar to GRF zinc finger family protein, expressed.	expressed protein	-
		Os07g0103100	LOC_Os07g01310	chr07	191053	196429	No	6	0.023	39.2699	5	40.1909	a	1	38.9582	a	Similar to Glutamate receptor 3.4 precursor (Ligand-gated ion channel 3.4) (AtGLR4). Splice isoform 2.	glutamate receptor, putative, expressed	-
		Os07g0103200	LOC_Os07g01320	chr07	196515	199802	No	3	0.071	39.2836	3	40.145	a	1	39.1413	a	Similar to DDRGK domain-containing protein 1.	expressed protein	-
		Os07g0103500	LOC_Os07g01340	chr07	213778	219543	Yes	6	0.012	39.2192	2	39.9288	a	6	38.05	b	2OG-Fe(II) oxygenase domain containing protein.	gibberellin 2-beta-dioxygenase 7, putative, expressed	osa00904 | Diterpenoid biosynthesis
		Os07g0103600	None	chr07	218176	219252	No	7	0.081	39.2292	7	40.7182	a	6	38.05	b	Armadillo-like helical domain containing protein.	-	-
		Os07g0104233	LOC_Os07g01380	chr07	240466	240945	No	6	0.14	39.2538	2	39.7015	a	1	38.9925	a	Similar to peroxidase 1.	peroxidase precursor, putative, expressed	-
		Os07g0104366	None	chr07	252925	253553	No	4	0.63	39.244	1	39.2837	a	3	38.6655	a	Hypothetical protein.	-	-
		Os07g0104500	LOC_Os07g01410	chr07	259712	262742	No	4	0.052	39.2648	2	39.6939	a	4	39.0229	a	Haem peroxidase, plant/fungal/bacterial family protein.	peroxidase precursor, putative, expressed	-
The ratio of carbon and nitrogen (C/N ratio) in milled rice	qCN-1.1	Os01g0136000	LOC_Os01g04360	chr01	1944276	1944948	Yes	5	6.2e-08	29.5401	5	31.1909	a	2	26.9244	b	Similar to Cytosolic class I small heat-shock protein HSP17.5.	hsp20/alpha crystallin family protein, putative, expressed	osa04141 | Protein processing in endoplasmic reticulum
		Os01g0136050	None	chr01	1944426	1944968	Yes	4	2.6e-08	29.553	1	30.653	a	2	26.9494	b	Similar to 16.9 kDa heat shock protein.	-	-
	qCN-1.2	Os01g0136400	LOC_Os01g04409	chr01	1957847	1967451	No	9	0.00085	29.7464	3	31.5583	a	2	27.1647	a	Protein kinase, core domain containing protein.	OsWAK1 - OsWAK receptor-like cytoplasmic kinase OsWAK-RLCK, expressed	-
		Os01g0136450	None	chr01	1961587	1962403	Yes	12	2.3e-06	29.3355	11	36.09	a	10	25.0545	c	Conserved hypothetical protein.	-	-
		Os01g0136501	LOC_Os01g04430	chr01	1968412	1968681	Yes	6	9e-05	29.5625	4	31.4574	a	2	27.1448	b	-	expressed protein	-
		Os01g0136502	None	chr01	1966504	1967491	Yes	8	2.2e-05	29.6959	2	30.8944	a	7	26.913	c	Hypothetical protein.	-	-
		Os01g0136600	None	chr01	1970071	1970782	Yes	11	0.0093	29.1795	7	32.4067	a	3	26.9717	b	Conserved hypothetical protein.	-	-
		Os01g0136700	LOC_Os01g04440	chr01	1971228	1975465	Yes	8	3.4e-07	29.305	4	31.7769	a	1	26.8882	b	Conserved hypothetical protein.	expressed protein	-
		Os01g0136800	LOC_Os01g04450	chr01	1977423	1982484	Yes	7	1.4e-08	29.8267	4	31.4762	a	6	24.475	c	Protein kinase, core domain containing protein.	OsWAK2 - OsWAK receptor-like cytoplasmic kinase OsWAK-RLCK, expressed	-
		Os01g0136850	None	chr01	1977659	1982249	Yes	4	8e-06	29.5741	3	31.626	a	2	27.1032	c	Hypothetical protein.	-	-
		Os01g0136900	LOC_Os01g04460	chr01	1984267	1986150	Yes	4	1.3e-06	29.5701	1	30.5008	a	3	26.9397	b	Similar to Stress-induced receptor-like kinase 2.	Ser/Thr protein kinase, putative, expressed	-
		Os01g0137125	None	chr01	1988797	1996845	Yes	3	8.6e-06	29.592	1	30.5693	a	2	28.057	b	Hypothetical protein.	-	-
		Os01g0137200	LOC_Os01g04480	chr01	1993553	1994320	Yes	6	1.2e-06	29.4663	4	31.6419	a	2	26.6853	b	Hypothetical conserved gene.	expressed protein	-
		Os01g0137250	LOC_Os01g04480	chr01	1995550	1996857	Yes	7	2.1e-07	28.8812	5	33.1692	a	4	26.5242	b	Similar to Stress-induced receptor-like kinase 2.	expressed protein	-
		Os01g0137266	None	chr01	1998852	1999549	Yes	4	0.00074	29.6953	1	30.553	a	5	27.5421	b	Hypothetical protein.	-	-
		Os01g0137282	LOC_Os01g04490	chr01	1998872	1999654	Yes	6	0.0026	29.784	1	30.7573	a	5	27.0714	b	Conserved hypothetical protein.	Ser/Thr protein kinase, putative, expressed	-
		Os01g0137300	LOC_Os01g04500	chr01	2000724	2003913	Yes	6	2.1e-07	29.6817	1	30.91	a	5	27.0667	b	Hypothetical protein.	expressed protein	-
		Os01g0137400	LOC_Os01g04470	chr01	1988716	2003083	Yes	5	8.9e-08	29.647	1	30.8637	a	2	26.9861	b	Protein kinase, catalytic domain domain containing protein.	expressed protein	-
		Os01g0137401	None	chr01	2009213	2009753	Yes	2	0.0014	28.7498	1	29.6357	a	2	27.5592	b	-	-	-
		Os01g0137500	LOC_Os01g04520	chr01	2014791	2018248	Yes	6	0.00034	29.6345	5	32.2333	a	1	28.0766	b	Protein kinase, catalytic domain domain containing protein.	Ser/Thr protein kinase, putative, expressed	-
		Os01g0137550	None	chr01	2015899	2018829	Yes	10	0.0018	29.4945	8	33.13	a	7	26.7048	d	Similar to H0215A08.3 protein.	-	-
		Os01g0137600	LOC_Os01g04530	chr01	2021415	2022167	Yes	5	0.0026	28.0019	3	33.0636	a	1	26.9787	b	-	expressed protein	-
		Os01g0137700	LOC_Os01g04540	chr01	2023879	2026177	Yes	2	4.6e-05	28.3646	2	31.4739	a	1	27.3643	b	Conserved hypothetical protein.	serine/threonine-protein kinase At1g18390 precursor, putative, expressed	-
		Os01g0137950	LOC_Os01g04550	chr01	2037202	2038198	Yes	12	0.014	29.5077	8	34.9067	a	1	28.2627	b	Similar to predicted protein.	expressed protein	-
		Os01g0138000	None	chr01	2042088	2042762	No	5	0.047	29.6877	1	29.9756	a	3	26.856	a	Hypothetical protein.	-	-
		Os01g0138050	None	chr01	2043742	2044329	No	8	0.081	30.0764	4	31.1541	a	5	26.3737	b	-	-	-
		Os01g0138100	None	chr01	2046146	2053048	Yes	5	1.3e-05	29.5561	5	32.5929	a	3	26.5474	c	Conserved hypothetical protein.	-	-
		Os01g0138166	None	chr01	2047362	2047577	Yes	12	0.004	29.5954	8	33.7313	a	3	27.1587	c	-	-	-
		Os01g0138232	None	chr01	2048615	2049566	Yes	10	0.00019	29.5025	7	34.2643	a	1	27.1928	c	Hypothetical protein.	-	-
		Os01g0138300	LOC_Os01g04570	chr01	2048717	2052514	Yes	7	0.00027	28.9037	5	33.1933	a	1	27.125	c	Conserved hypothetical protein.	Ser/Thr protein kinase, putative, expressed	-
		Os01g0138400	LOC_Os01g04580	chr01	2053583	2057636	Yes	6	0.0014	29.6833	3	31.8289	a	5	25.92	c	Serine/threonine protein kinase domain containing protein.	Ser/Thr protein kinase, putative, expressed	-
		Os01g0138451	None	chr01	2053618	2054336	Yes	6	6.8e-08	29.5275	3	31.6255	a	4	26.7658	c	Hypothetical protein.	-	-
		Os01g0138500	LOC_Os01g04590	chr01	2059309	2062226	No	4	0.0018	29.6358	4	30.23	a	2	27.9396	a	Protein of unknown function DUF789 family protein.	expressed protein	-
		Os01g0138600	LOC_Os01g04600	chr01	2063615	2065995	Yes	2	0.0098	29.4992	2	31.7057	a	1	29.3277	b	phosphotransferase system, PEP-utilising enzyme, N-terminal domain containing protein.	expressed protein	-
		Os01g0138800	LOC_Os01g04620	chr01	2071843	2073609	Yes	3	1.3e-07	29.5201	2	31.9625	a	3	26.4277	c	Peptidase C26 domain containing protein.	transposon protein, putative, unclassified, expressed	-
		Os01g0138900	LOC_Os01g04630	chr01	2074795	2077903	Yes	11	0.0067	29.8564	17	34.89	a	15	24	d	Mandelate racemase/muconate lactonizing enzyme family protein.	muconate cycloisomerase, putative, expressed	-
		Os01g0139000	LOC_Os01g04640	chr01	2080112	2081303	Yes	4	0.0058	29.5694	4	32.6133	a	2	28.6308	b	Reticulon family protein.	reticulon domain containing protein, putative, expressed	-
		Os01g0139100	None	chr01	2082783	2083097	Yes	6	1.2e-07	29.6266	4	31.9559	a	3	26.663	c	-	-	-
		Os01g0139200	LOC_Os01g04650	chr01	2084490	2087203	Yes	4	8.1e-07	29.4465	3	32.2774	a	4	26.0231	c	Octicosapeptide/Phox/Bem1p domain containing protein.	PB1 domain containing protein, expressed	-
		Os01g0139600	LOC_Os01g04660	chr01	2097192	2100692	No	5	0.0049	29.625	1	30.6423	a	5	27.28	a	Similar to Lipid phosphate phosphatase 2 (EC 3.1.3.-) (AtLPP2) (Phosphatidic acid phosphatase 2) (AtPAP2) (Prenyl diphosphate phosphatase).	lipid phosphatase protein, putative, expressed	-
		Os01g0139700	LOC_Os01g04670	chr01	2102113	2102672	Yes	6	0.0059	29.5291	3	31.4115	a	6	26.7867	b	Conserved hypothetical protein.	expressed protein	-
		Os01g0139900	LOC_Os01g04690	chr01	2108961	2109677	Yes	4	0.00034	29.5503	1	30.4521	a	4	26.95	b	Conserved hypothetical protein.	expressed protein	-
		Os01g0140001	None	chr01	2111974	2112456	No	14	0.095	29.6121	23	32.24	a	4	27.0396	a	-	-	-
		Os01g0140100	LOC_Os01g04710	chr01	2120489	2122320	No	7	0.34	29.4174	3	30.6968	a	12	27.07	a	Peptidase A1 domain containing protein.	aspartic proteinase, putative, expressed	-
	qCN-3.1	Os03g0817600	LOC_Os03g60310	chr03	34298548	34299687	Yes	7	8.3e-06	29.224	4	32.6321	a	1	28.0651	b	-	expressed protein	-
		Os03g0817800	LOC_Os03g60340	chr03	34311282	34314797	Yes	5	0.027	28.1642	5	32.0538	a	3	25.7231	c	Protein of unknown function DUF231 domain containing protein	leaf senescence related protein, putative, expressed	-
	qCN-4.1	Os04g0628600	LOC_Os04g53670	chr04	31982348	31992462	Yes	4	1.2e-05	29.4532	4	33.1333	a	2	26.9667	c	Conserved hypothetical protein.	expressed protein	-
		Os04g0628900	LOC_Os04g53680	chr04	31995412	31998252	No	9	0.12	29.5493	11	32.3909	a	9	27.2824	b	Cyclin-P1-1.	cyclin, putative, expressed	-
		Os04g0629000	LOC_Os04g53690	chr04	31999368	32002716	No	3	0.63	29.5812	1	29.7191	a	3	28.9451	a	Similar to H0303G06.15 protein.	expressed protein	-
		Os04g0629100	LOC_Os04g53700	chr04	32002722	32007327	No	8	0.036	29.3519	6	31.2625	a	4	27.649	a	Similar to H0303G06.16 protein.	zinc finger protein, putative, expressed	-
		Os04g0629200	LOC_Os04g53710	chr04	32008449	32009263	No	4	0.011	29.51	2	30.6627	a	3	28.4341	a	Cupredoxin domain containing protein.	plastocyanin-like domain containing protein, putative, expressed	-
		Os04g0629300	LOC_Os04g53720	chr04	32009536	32016407	Yes	4	0.0017	29.5452	2	31.0344	a	4	27.8824	b	Similar to H0303G06.18 protein.	SNF2 family N-terminal domain containing protein, expressed	-
		Os04g0629400	LOC_Os04g53730	chr04	32017656	32018383	Yes	11	0.036	29.202	13	32.43	a	4	26.6417	b	Similar to H0303G06.19 protein.	expressed protein	-
		Os04g0629500	LOC_Os04g53740	chr04	32019411	32022508	Yes	3	0.0022	29.5525	3	32.2692	a	1	29.0607	b	Similar to Thioredoxin h.	thioredoxin, putative, expressed	-
		Os04g0629600	LOC_Os04g53750	chr04	32023858	32032483	Yes	5	0.044	29.5217	2	30.6604	a	5	27.5958	b	Conserved hypothetical protein.	retrotransposon protein, putative, Ty3-gypsy subclass, expressed	-
		Os04g0629700	LOC_Os04g53760	chr04	32033904	32039009	Yes	6	3.4e-07	29.5198	5	39.1167	a	6	25.8077	c	Similar to Kinesin-1 (Kinesin-like protein A).	kinesin motor domain containing protein, putative, expressed	-
		Os04g0630000	LOC_Os04g53770	chr04	32044764	32048497	Yes	5	0.00029	29.4093	4	31.1721	a	1	28.1235	b	SDA1 domain containing protein.	SDA1, putative, expressed	-
		Os04g0630100	LOC_Os04g53780	chr04	32049063	32051694	Yes	5	0.0026	28.9149	8	34.0364	a	14	25.9909	c	NAD(P)-binding domain containing protein.	leucoanthocyanidin reductase, putative, expressed	-
		Os04g0630300	LOC_Os04g53800	chr04	32059560	32062390	No	5	0.59	29.5184	3	30.9133	a	4	28.9211	a	NAD(P)-binding domain containing protein.	leucoanthocyanidin reductase, putative, expressed	-
		Os04g0630400	LOC_Os04g53810	chr04	32063756	32065731	Yes	6	2.5e-10	29.5371	6	38.0786	a	5	26.2218	c	NAD(P)-binding domain containing protein.	leucoanthocyanidin reductase, putative, expressed	-
		Os04g0630500	LOC_Os04g53820	chr04	32075395	32076284	Yes	12	0.039	29.716	10	31.9385	a	13	26.4353	b	Similar to H0323C08.15 protein.	transposon protein, putative, unclassified, expressed	-
		Os04g0630551	None	chr04	32076491	32077277	Yes	5	0.018	29.5816	2	30.8413	a	5	25.3118	b	Hypothetical gene.	-	-
		Os04g0630600	LOC_Os04g53830	chr04	32078504	32081665	No	6	0.11	29.3994	7	32.5308	a	3	28.2167	b	Similar to H0323C08.16 protein.	3-beta hydroxysteroid dehydrogenase/isomerase family protein, putative, expressed	-
		Os04g0630700	None	chr04	32083281	32083982	Yes	7	1.8e-06	29.2457	2	32.1375	a	3	26.1365	b	Similar to H0323C08.17 protein.	-	-
		Os04g0630800	LOC_Os04g53850	chr04	32085612	32088272	No	6	0.47	29.6221	6	32.5	a	1	29.1166	a	Similar to Anthocyanidin reductase.	leucoanthocyanidin reductase, putative, expressed	osa00941 | Flavonoid biosynthesis
		Os04g0630900	LOC_Os04g53860	chr04	32090880	32093039	No	6	0.26	29.9937	2	30.4682	a	5	26.25	a	Similar to H0105C05.3 protein.	reductase, putative, expressed	osa00941 | Flavonoid biosynthesis
		Os04g0631000	LOC_Os04g53920	chr04	32131925	32135388	Yes	6	9.9e-05	29.7005	5	31.1429	a	6	25.6966	b	Similar to H0105C05.4 protein.	leucoanthocyanidin reductase, putative, expressed	osa00941 | Flavonoid biosynthesis
		Os04g0631100	LOC_Os04g53930	chr04	32139084	32140993	Yes	7	0.0032	29.5897	5	34.3	a	9	27.56	b	Similar to H0105C05.5 protein.	organic cation transporter protein, putative, expressed	-
		Os04g0631200	LOC_Os04g53950	chr04	32145681	32147446	No	8	0.081	29.43	8	35.2364	a	7	28.069	b	Similar to cDNA clone:J033024P08, full insert sequence.	glycosyl hydrolases family 16 protein, protein, expressed	-
		Os04g0631600	LOC_Os04g53990	chr04	32166724	32169575	No	6	0.22	29.5343	3	30.9949	a	4	27.33	a	Basic helix-loop-helix dimerisation region bHLH domain containing protein.	ethylene-responsive protein related, putative, expressed	-
		Os04g0631800	LOC_Os04g53994	chr04	32173571	32177352	Yes	4	0.022	29.4125	2	30.1033	a	3	28.1719	b	Similar to H0105C05.10 protein.	kinase, putative, expressed	-
		Os04g0631900	None	chr04	32177701	32178126	No	6	0.14	29.5775	8	30.85	a	4	26.8813	a	-	-	-
		Os04g0632000	None	chr04	32178061	32182246	Yes	4	2.2e-06	29.5836	4	32.475	a	3	26.1308	b	Non-protein coding transcript.	-	-
		Os04g0632100	LOC_Os04g53998	chr04	32178831	32182153	Yes	9	5.1e-07	29.3888	10	34.5857	a	6	25.9851	d	S-locus receptor-like kinase RLK13.	kinase, putative, expressed	-
		Os04g0632200	None	chr04	32183396	32184034	Yes	5	4e-05	29.4915	3	31.71	a	4	26.0194	b	Hypothetical protein.	-	-
		Os04g0632300	LOC_Os04g53996	chr04	32183880	32187311	Yes	4	0.00025	29.5183	2	31.1432	a	3	26.5667	b	Similar to H0105C05.10 protein.	protein kinase, putative, expressed	-
	qCN-5.1	Os05g0400500	LOC_Os05g33220	chr05	19480823	19482167	No	3	0.00011	29.5684	1	30.1232	a	2	27.6994	a	Similar to plasma membrane associated protein.	AWPM-19-like membrane family protein, putative, expressed	-
		Os05g0400600	LOC_Os05g33230	chr05	19482867	19488407	Yes	5	0.00051	29.4889	2	30.3525	a	3	27.1647	b	Cobalt transport protein family protein.	cobalt ion transporter, putative, expressed	-
		Os05g0400700	LOC_Os05g33240	chr05	19488438	19490587	No	2	0.6	29.5695	1	29.5854	a	2	28.6083	a	Similar to DNA-directed RNA polymerase II 19 kDa polypeptide (EC 2.7.7.6) (RNA polymerase II subunit 5).	DNA-directed RNA polymerase II subunit RPB7, putative, expressed	osa00230 | Purine metabolism
		Os05g0400800	LOC_Os05g33260	chr05	19490677	19497282	Yes	3	2.5e-05	29.5425	3	31.3152	a	2	27.554	b	Similar to 1-(5-phosphoribosyl)-5-[(5-phosphoribosylamino)methylideneamino] imidazole-4-carboxamide isomerase, chloroplast precursor (EC 5.3.1.16) (Phosphoribosylformimino-5-aminoimidazole carboxamide ribotide isomerase) (5-proFAR isomerase) (BBM II).	1-5-phosphoribosyl-5-5-phosphoribosylaminomethylideneaminoimidazole-4-carboxamide isomerase, chloroplast precursor, putative, expressed	osa00340 | Histidine metabolism
		Os05g0401000	LOC_Os05g33270	chr05	19503109	19507187	Yes	5	0.00021	29.5346	3	32.3396	a	4	27.8198	b	Lipase, GDSL domain containing protein.	GDSL-like lipase/acylhydrolase, putative, expressed	-
		Os05g0401100	LOC_Os05g33280	chr05	19507539	19508996	Yes	6	0.028	29.6555	2	31.6684	a	4	27.1318	b	Protein of unknown function DUF477 family protein.	thylakoid lumen protein, putative, expressed	-
		Os05g0401200	LOC_Os05g33290	chr05	19510003	19514138	No	3	0.75	29.5413	3	30.4048	a	1	29.4334	a	Similar to predicted protein.	uncharacterized conserved membrane protein specific to cyanobacteria, putative, expressed	-
		Os05g0401300	LOC_Os05g33300	chr05	19514302	19517416	No	6	0.11	29.5655	2	30.1671	a	4	27.2063	a	Mog1/PsbP, alpha/beta/alpha sandwich domain containing protein.	tat pathway signal sequence family protein, expressed	-
		Os05g0402300	LOC_Os05g33360	chr05	19588424	19590720	No	3	0.45	29.4496	2	30.6116	a	1	29.3658	a	Uncharacterised protein family UPF0005 domain containing protein.	transmembrane BAX inhibitor motif-containing protein, putative, expressed	-
		Os05g0402400	None	chr05	19591778	19592017	No	4	0.029	29.6089	2	30.831	a	1	29.1696	a	-	-	-
		Os05g0402700	LOC_Os05g33380	chr05	19606771	19608914	No	3	0.48	29.5721	3	30.2421	a	2	29.2824	a	Similar to Fructose-bisphosphate aldolase, cytoplasmic isozyme (EC 4.1.2.13).	fructose-bisphospate aldolase isozyme, putative, expressed	osa00010 | Glycolysis / Gluconeogenesis
		Os05g0402800	LOC_Os05g33390	chr05	19609681	19619904	Yes	5	3e-06	29.718	5	31.3615	a	4	26.1346	b	Similar to p-type ATPase transporter.	cation-transporting ATPase, putative, expressed	-
		Os05g0402900	LOC_Os05g33400	chr05	19631965	19633439	Yes	4	7.2e-08	29.5417	4	32.7725	a	3	27.5927	c	Similar to EDGP.	basic 7S globulin precursor, putative, expressed	-
		Os05g0403000	LOC_Os05g33410	chr05	19634463	19635893	No	3	0.34	29.6409	1	29.9183	a	3	27.7308	a	Peptidase aspartic, catalytic domain containing protein.	xylanase inhibitor, putative, expressed	-
		Os05g0403100	LOC_Os05g33420	chr05	19638874	19640194	No	3	0.65	29.5994	1	29.8649	a	2	29.4014	a	Peptidase A1 domain containing protein.	xyloglucanase inhibitor, putative, expressed	-
		Os05g0403200	None	chr05	19639074	19640220	Yes	4	3.1e-05	29.5486	2	30.7856	a	4	27.3143	b	Hypothetical protein.	-	-
		Os05g0403300	LOC_Os05g33430	chr05	19645657	19647395	Yes	4	3.2e-06	29.565	4	32.582	a	3	27.664	c	Peptidase A1 domain containing protein.	xyloglucanase inhibitor, putative, expressed	-
		Os05g0403400	LOC_Os05g33440	chr05	19649766	19651093	Yes	2	8.1e-06	29.5552	1	30.1445	a	2	27.5465	b	Mitochodrial transcription termination factor-related family protein.	mTERF domain containing protein, expressed	-
		Os05g0403600	LOC_Os05g33460	chr05	19658396	19659878	Yes	4	2.9e-06	29.6013	2	31.1303	a	3	27.5057	b	Mitochodrial transcription termination factor-related family protein.	mTERF domain containing protein, expressed	-
		Os05g0404000	LOC_Os05g33500	chr05	19678186	19680083	Yes	19	8.8e-05	29.5423	3	34.7059	a	17	27.1833	c	Mitochodrial transcription termination factor-related family protein.	mTERF domain containing protein, expressed	-
	qCN-5.2	Os05g0513100	LOC_Os05g43760	chr05	25436359	25438597	Yes	12	0.0089	29.5261	9	33.1615	a	8	26.0538	c	Similar to PlCYC4 protein (Fragment).	TCP family transcription factor, putative, expressed	-
		Os05g0513150	None	chr05	25443885	25444163	Yes	5	0.00026	29.5673	3	31.8854	a	5	25.2308	c	-	-	-
		Os05g0513200	LOC_Os05g43770	chr05	25446943	25452141	Yes	5	6.5e-06	29.5069	4	32.1255	a	3	27.8847	b	NLI interacting factor domain containing protein.	NLI interacting factor-like phosphatase, putative, expressed	-
		Os05g0513300	LOC_Os05g43780	chr05	25453751	25455599	Yes	4	2.1e-05	29.5671	4	32.9	a	2	28.0218	b	Hypothetical conserved gene.	ESP1, putative, expressed	-
		Os05g0513350	LOC_Os05g43780	chr05	25456387	25456876	Yes	2	0.012	29.5152	2	34.1417	a	1	29.4392	b	Similar to predicted protein.	ESP1, putative, expressed	-
		Os05g0513400	LOC_Os05g43790	chr05	25458603	25462078	No	2	0.38	29.5547	1	29.5803	a	2	27.8545	a	Similar to non-imprinted in Prader-Willi/Angelman syndrome region protein 1.	DUF803 domain containing, putative, expressed	-
		Os05g0513600	LOC_Os05g43800	chr05	25464547	25466433	Yes	4	6.6e-06	29.4816	3	32.1463	a	2	27.7482	b	Conserved hypothetical protein.	expressed protein	-
		Os05g0513700	LOC_Os05g43810	chr05	25467047	25469495	Yes	9	0.0025	29.4909	8	33.3	a	9	27.6267	b	Reticulon domain containing protein.	expressed protein	-
		Os05g0513800	LOC_Os05g43820	chr05	25474799	25478181	Yes	2	0.00052	29.5537	2	32.4375	a	1	29.3159	b	Small GTP-binding protein OsRac2.	ras-related protein, putative, expressed	osa04145 | Phagosome
		Os05g0514200	LOC_Os05g43840	chr05	25489349	25491319	Yes	9	0.038	29.536	7	32.9818	a	9	28.17	b	OsPK4.	CAMK_KIN1/SNF1/Nim1_like.25 - CAMK includes calcium/calmodulin depedent protein kinases, expressed	-
		Os05g0514250	None	chr05	25489525	25490887	Yes	2	0.0018	29.5124	2	32.0804	a	1	29.3006	b	Hypothetical protein.	-	-
		Os05g0514300	LOC_Os05g43850	chr05	25497335	25501617	No	6	0.042	29.5903	2	32.5512	a	7	28.54	a	Similar to Tubby-like protein 3.	OsFBT9 - F-box and tubby domain containing protein, expressed	-
		Os05g0514400	LOC_Os05g43860	chr05	25503455	25505085	Yes	10	0.015	29.6929	8	32.6571	a	14	26.7333	b	Hypothetical conserved gene.	expressed protein	-
		Os05g0514500	LOC_Os05g43870	chr05	25509034	25510334	Yes	7	0.00097	29.5467	3	31.9545	a	6	26.5583	b	Conserved hypothetical protein.	myosin heavy chain-related, putative, expressed	-
		Os05g0514600	LOC_Os05g43880	chr05	25514447	25516258	Yes	7	6.9e-10	29.5006	6	34.0889	a	4	26.4953	d	GA 2-oxidase4, GA metabolism	gibberellin 2-beta-dioxygenase, putative, expressed	osa00904 | Diterpenoid biosynthesis
		Os05g0514701	None	chr05	25515346	25516204	Yes	4	0.00019	29.5816	4	31.914	a	2	28.0432	b	Paired box protein, N-terminal domain containing protein.	-	-
		Os05g0514800	LOC_Os05g43895	chr05	25530831	25531070	Yes	3	1.4e-05	29.493	3	33.1048	a	2	28.0871	b	Hypothetical conserved gene.	expressed protein	-
		Os05g0515200	LOC_Os05g43910	chr05	25543222	25546408	No	6	0.39	29.1941	6	30.0833	a	5	26.0833	a	Cytochrome P450 family protein.	cytochrome P450, putative, expressed	-
		Os05g0515400	LOC_Os05g43920	chr05	25555850	25561791	Yes	3	0.0019	29.5499	1	30.2466	a	3	27.7367	b	Similar to Auxin response factor 14.	auxin response factor 14, putative, expressed	-
		Os05g0515500	LOC_Os05g43930	chr05	25564517	25566222	Yes	9	0.0013	29.4246	4	32.6333	a	14	26.51	b	Similar to O-methyltransferase ZRP4 (EC 2.1.1.-) (OMT).	O-methyltransferase, putative, expressed	-
		Os05g0515600	LOC_Os05g43940	chr05	25569090	25570887	No	5	0.12	29.5494	5	31.9	a	2	28.7954	a	Similar to O-methyltransferase ZRP4 (EC 2.1.1.-) (OMT).	O-methyltransferase, putative, expressed	-
		Os05g0515700	LOC_Os05g43950	chr05	25575639	25579739	Yes	5	0.00041	29.5824	1	30.2058	a	8	26.1533	b	Target protein of bacterial effector, Xoo virulence	expressed protein	-
		Os05g0515800	LOC_Os05g43960	chr05	25580132	25581765	No	3	0.014	29.4145	3	30.45	a	2	28.5588	a	NAC domain-containing protein 089, NAC domain-containing protein 89	no apical meristem protein, putative, expressed	-
		Os05g0515900	LOC_Os05g43970	chr05	25582055	25586575	No	3	0.0076	29.5652	3	31.15	a	2	28.655	a	Similar to heat- and acid-stable phosphoprotein.	heat- and acid-stable phosphoprotein, putative, expressed	-
		Os05g0516100	None	chr05	25589277	25589836	No	4	0.43	29.4938	1	29.6284	a	4	27.98	a	Conserved hypothetical protein.	-	-
		Os05g0516400	LOC_Os05g44030	chr05	25613015	25618762	Yes	8	0.014	29.3241	5	30.65	a	8	25.4833	b	Similar to Hydroxyproline-rich glycoprotein DZ-HRGP precursor.	protein kinase, putative, expressed	-
		Os05g0516475	None	chr05	25613511	25616650	No	6	0.012	29.4634	6	31.0455	a	5	27.6158	a	Hypothetical protein.	-	-
		Os05g0516600	LOC_Os05g44050	chr05	25620555	25623280	Yes	3	0.0015	29.589	3	32.3045	a	2	28.6004	b	Small GTP binding protein.	ras-related protein, putative, expressed	osa04144 | Endocytosis
	qCN-7.1	Os07g0581000	LOC_Os07g39280	chr07	23511911	23515566	No	NA	NA	NA	NA	NA	NA	NA	NA	NA	-	-	-
	qCN-9.1	Os09g0320600	LOC_Os09g15190	chr09	9220535	9220828	No	3	0.61	29.4803	5	31.45	a	1	29.4462	a	-	expressed protein	-
		Os09g0320801	LOC_Os09g15190	chr09	9220885	9221240	Yes	4	4.7e-05	29.4486	1	30.3307	a	2	27.7696	b	-	expressed protein	-
	qCN-11.1	Os11g0644800	LOC_Os11g42510	chr11	25596663	25608463	Yes	14	0.0082	29.1348	11	35.0909	a	7	26.475	d	Similar to Tyrosine/nicotianamine aminotransferases family protein, expressed	tyrosine aminotransferase, putative, expressed	osa00130 | Ubiquinone and other terpenoid-quinone biosynthesis
		Os11g0644900	LOC_Os11g42520	chr11	25608333	25608933	No	9	0.11	29.3496	5	32.4941	a	16	27.9545	b	Hypothetical conserved gene.	DEFL34 - Defensin and Defensin-like DEFL family, expressed	-
NA represents the ANOVA and multiple compersion was not avavilable due to no more than one haplotype carried by at least 10 accesions found in that gene
Bold genes represent the genes selected for the further and detailed comparisons among different Haplotypes in each subgroup in Figures 3-6
Significant level of duncan's tests was P<0.05
Duncan groups were determined by the probability of means differences and alpha level (P<0.05)
