# Supplementary material for: Genome-Wide Association Analysis Dissects the Genetic Basis of the Grain Carbon and Nitrogen Contents in Milled Rice
Source: Rice (N Y). 2019 Dec 30;12:101. doi: 10.1186/s12284-019-0362-2 (PMC6937365; doi:10.1186/s12284-019-0362-2)
Supplement: Supplementary file 7 — Additional file 7 : Table S7. Haplotype analysis of four representative candidate genes at four QTLs associated with the GNC, GCC, and C/N ratio of milled rice [file 12284_2019_362_MOESM7_ESM.xlsx]

## Sheet: Table S7
Table S7. Haplotype analysis of four representative candidate genes at four QTLs associated with the GNC, GCC, and C/N ratio of milled rice
QTL	Gene ID (RAP/MSU)	Positions of SNPs for haplotype (bp)	Trait	Haplotype	Haplotype ID	Mean trait value (%)	Duncan test group	The accession number with the haplotype						Geng/Japonica frequency (%)	Xian/Indica frequency (%)	Fisher's Exact Test to compare the frequency distribution of haplotype between GJ and XI (p-value)
								admix	Aus	Bas	Geng/Japonica	Xian/Indica	Whole
qNC-1.1	Os01g0155200/LOC_Os01g06240	2962433|2962440|2962442|2962444|2962538|2962575|2962605|2962623|2962665|2962689|2962824|2962910|2962932|2963151|2963157|2963211|2963250|2963289|2963331|2963402|2963410|2963427|2963434|2963461|2963697|2963937|2963938|2963990|2964097|2964449|2964532|2964553|2964630	N content in milled rice	CACAACCCATTCGAGAGAATATACAGCCCAGGC	Hap1	1.36351	b	4	3	0	29	334	370	7.83784	90.2703	2.2e-16
				CACAACCCCTTCGAGAGAGTGTGCAGCCCGAGC	Hap2	1.3975	b	1	2	0	53	12	68	77.9412	17.6471	2.2e-16
				CACAACCCCTTCGAGAGAGTGTGCAGCCCGGGC	Hap3	1.34353	b	2	20	3	22	21	68	32.3529	30.8824	0.006496
				CACAACCCATTCGAGAGAATATACAGCTCAGGC	Hap4	1.32309	b	0	0	0	0	68	68	0	100	1.425e-12
				CACAACCCCTACCAGAGAGTGTGCAGCCAAGGC	Hap5	1.5487	a	0	0	0	73	4	77	94.8052	5.19481	2.2e-16
				CACAACCCCTACCAGAGAGTGTGCAGCCCAGGC	Hap6	1.58	a	2	0	2	30	5	39	76.9231	12.8205	1.643e-11
					Total			9	25	5	207	444	690	30	64.3478
qCC-5.1	Os05g0401300/LOC_Os05g33300	19514438|19514510|19514548|19514549|19516876	C content in milled rice	GCCCG	Hap1	38.982	ab	10	23	5	94	306	438	21.4612	69.863	1.053e-07
				-CCCG	Hap2	39.7539	a	2	2	1	26	136	167	15.5689	81.4371	6.098e-07
				TCTTG	Hap3	39.7482	a	0	0	0	81	0	81	100	0	2.2e-16
				--CCG	Hap4	38.5688	ab	0	1	0	3	12	16	18.75	75	0.411
				G-CCG	Hap5	37.9818	b	0	0	0	3	8	11	27.2727	72.7273	1
				TCYYG	Hap7	39.4636	ab	0	1	0	7	3	11	63.6364	27.2727	0.01357
					Total			12	27	6	214	465	724	29.558	64.2265
qCN-1.1	Os01g0136000/LOC_Os01g04360	1944490|1944505|1944509|1944598|1944680|1944737|1944850|1944853|1944881	C/N ratio in milled rice	TGAGCCGGG	Hap1	30.6182	a	4	2	1	36	368	411	8.75912	89.5377	2.2e-16
				TGCTCGGAA	Hap2	26.9244	b	2	0	2	153	3	160	95.625	1.875	2.2e-16
				CGCTCCGGG	Hap3	29.3393	ab	3	16	0	0	65	84	0	77.381	2.86e-12
				TGCTCCGGG	Hap4	29.1083	ab	0	8	2	30	20	60	50	33.3333	2.803e-05
				TGMKCCGGG	Hap5	31.1909	a	1	0	0	1	9	11	9.09091	81.8182	0.1806
					Total			10	26	5	220	465	726	30.303	64.0496
qCN-5.2	Os05g0514600/LOC_Os05g43880	25515071|25515104|25515106|25515115|25515141|25515196|25515259|25515353|25515896|25515904|25515934|25515986|25516003|25516007|25516019|25516077|25516082	C/N ratio in milled rice	GGGTTCCGGGGAGACAC	Hap1	30.5735	bc	2	0	0	0	319	321	0	99.3769	2.2e-16
				GGGTTTCGGGGGGACAG	Hap2	28.0048	cd	4	0	3	168	13	188	89.3617	6.91489	2.2e-16
				GGGTTCCGGAGGGACAC	Hap3	31.932	ab	2	24	0	0	24	50	0	48	8.499e-05
				GACTTCCGGGGAGACAC	Hap4	26.4953	d	0	0	0	0	64	64	0	100	4.09e-12
				GGGTTTCCGGGGGACAG	Hap5	27.8167	cd	0	0	0	30	0	30	100	0	4.259e-16
				GGGTTCCGGGGAGACMC	Hap6	34.0889	a	0	0	0	0	18	18	0	100	0.001304
				GGGTTTCGGGGGGACMG	Hap7	27.75	cd	0	0	0	12	2	14	85.7143	14.2857	4.82e-05
					Total			8	24	3	210	440	685	30.6569	64.2336
